# Supplementary material for: Crystal structure of (R)-6′-bromo-3,3-dimethyl-3′,4′-di­hydro-2′H-spiro­[cyclo­hexane-1,3′-1,2,4-benzo­thia­diazine] 1′,1′-dioxide
Source: Acta Crystallogr Sect E Struct Rep Online. 2014 Oct 18;70(Pt 11):359–61. doi: 10.1107/S1600536814022417 (PMC4257282; doi:10.1107/S1600536814022417)
Supplement: Supplementary file 1 [file e-70-00359-sup1.cif]

##############################################################################
#                                                                            #
# This CIF contains the data in a paper accepted for publication in          #
# Acta Crystallographica Section E. It conforms to the requirements of       #
# Notes for Authors for Acta Crystallographica Section E, and has been       #
# peer reviewed under the auspices of the IUCr Commission on Journals.       #
#                                                                            #
# Full details of the Crystallographic Information File format               #
# are given in the paper "The Crystallographic Information File (CIF):       #
# a New Standard Archive File for Crystallography" by S. R. Hall, F. H.      #
# Allen and I. D. Brown [Acta Cryst. (1991), A47, 655-685].                  #
#                                                                            #
# The current version of the core CIF dictionary is obtainable from          #
# ftp://ftp.iucr.org/pub/cif_core.dic.                                       #
#                                                                            #
# Software is freely available for graphical display of the structure(s)     #
# in this CIF. For information consult the CIF software page                 #
# http://www.iucr.org/resources/cif/software.                                #
#                                                                            #
# This file may be used for bona fide research purposes within the           #
# scientific community so long as proper attribution is given to the journal # 
# article from which it was obtained.                                        #
#                                                                            #
##############################################################################
data_1
_database_code_depnum_ccdc_archive 'CCDC 1028895'
_audit_creation_method     SHELXL-97
_chemical_name_systematic
;
(<i>R</i>)-6'-Bromo-3,3-dimethyl-3',4'-dihydro-2'<i>H</i>-spiro[cyclohexane-\
1,3'-1,2,4-benzothiadiazine] 1',1'-dioxide
;
_chemical_name_common     ?
_chemical_formula_moiety     'C14 H19 Br N2 O2 S'
_chemical_formula_sum     'C14 H19 Br N2 O2 S'
_chemical_formula_iupac     'C14 H19 Br N2 O2 S'
_chemical_formula_weight     359.28
_chemical_melting_point     418
_symmetry_cell_setting     monoclinic
_symmetry_space_group_name_H-M     'P 21/n'
loop_
    _symmetry_equiv_pos_as_xyz
    'x, y, z'
    '-x+1/2, y+1/2, -z+1/2'
    '-x, -y, -z'
    'x-1/2, -y-1/2, z-1/2'
_cell_length_a     6.4316(7)
_cell_length_b     24.263(3)
_cell_length_c     10.0829(13)
_cell_angle_alpha     90.00
_cell_angle_beta     105.604(9)
_cell_angle_gamma     90.00
_cell_volume     1515.5(3)
_cell_formula_units_Z     4
_cell_measurement_reflns_used     123
_cell_measurement_theta_min     7.1
_cell_measurement_theta_max     64.6
_cell_measurement_temperature     293(2)
_exptl_crystal_description     Prism
_exptl_crystal_colour     Colourless
_exptl_crystal_size_max     0.44
_exptl_crystal_size_mid     0.24
_exptl_crystal_size_min     0.19
_exptl_crystal_density_diffrn     1.575
_exptl_crystal_density_meas     ?
_exptl_crystal_density_method     'not measured'
_exptl_crystal_F_000     736
_exptl_absorpt_coefficient_mu     5.014
_exptl_absorpt_correction_type     multi-scan
_exptl_absorpt_process_details
;
(SADABS; Bruker, 2009)
;
_exptl_absorpt_correction_T_min     0.271
_exptl_absorpt_correction_T_max     0.386
_exptl_special_details
;
Melting points were determined in open capillaries and are uncorrected. The
molecular structures of the synthesized compounds were established using IR,
^1^H NMR, ^13^C NMR and LC-MS studies. Solid state FT-IR Spectra were recorded
 as
KBr discs on Jasco FT-IR Spectrometer. ^1^H NMR and ^13^C NMR were recorded in
DMSO at 399.13 MHz and 75.50 MHz respectively on Bruker model avance II. All
the chemical shifts were reported in parts per million (ppm) using tetramethyl
silane (TMS) as an internal standard. Mass spectra of the compounds were
recordedon Shimadzu LC-2010EV with ESI probe.
;
_diffrn_ambient_temperature     293(2)
_diffrn_radiation_type     CuK\a
_diffrn_radiation_wavelength     1.54178
_diffrn_radiation_source     'fine-focus sealed tube'
_diffrn_radiation_monochromator     graphite
_diffrn_measurement_device_type     'Bruker APEXII'
_diffrn_measurement_method     'phi and \f scans'
_diffrn_detector_area_resol_mean     ?
_diffrn_reflns_number     11574
_diffrn_reflns_av_R_equivalents     0.0806
_diffrn_reflns_av_sigmaI/netI     0.0637
_diffrn_reflns_theta_min     7.13
_diffrn_reflns_theta_max     64.62
_diffrn_reflns_theta_full     64.62
_diffrn_measured_fraction_theta_max     0.980
_diffrn_measured_fraction_theta_full     0.980
_diffrn_reflns_limit_h_min     -7
_diffrn_reflns_limit_h_max     6
_diffrn_reflns_limit_k_min     -28
_diffrn_reflns_limit_k_max     27
_diffrn_reflns_limit_l_min     -11
_diffrn_reflns_limit_l_max     11
_diffrn_standards_number     1
_diffrn_standards_interval_count     1
_diffrn_standards_interval_time     5
_diffrn_standards_decay_%     1
_refine_special_details
;
Refinement of <i>F</i>^2^ against ALL reflections. The weighted <i>R</i>-factor
<i>wR</i> and goodness of fit <i>S</i> are based on <i>F</i>^2^, conventional
<i>R</i>-factors <i>R</i> are based on <i>F</i>, with <i>F</i> set to zero for
negative <i>F</i>^2^. The threshold expression of <i>F</i>^2^ >
2\s(<i>F</i>^2^) is used only for calculating <i>R</i>-factors(gt) <i>etc</i>.
and is not relevant to the choice of reflections for refinement.
<i>R</i>-factors based on <i>F</i>^2^ are statistically about twice as large
as those based on <i>F</i>, and <i>R</i>- factors based on ALL data will be
even larger.
;
_reflns_number_total     2515
_reflns_number_gt     1860
_reflns_threshold_expression     I>2\s(I)
_refine_ls_structure_factor_coef     Fsqd
_refine_ls_matrix_type     full
_refine_ls_R_factor_all     0.0725
_refine_ls_R_factor_gt     0.0494
_refine_ls_wR_factor_gt     0.1362
_refine_ls_wR_factor_ref     0.1537
_refine_ls_goodness_of_fit_ref     0.942
_refine_ls_restrained_S_all     0.942
_refine_ls_number_reflns     2515
_refine_ls_number_parameters     183
_refine_ls_number_restraints     0
_refine_ls_hydrogen_treatment     constr
_refine_ls_weighting_scheme     calc
_refine_ls_weighting_details
         'calc w=1/[\s^2^(Fo^2^)+(0.1058P)^2^+0.1836P] where P=(Fo^2^+2Fc^2^)/3'
_atom_sites_solution_hydrogens     geom
_atom_sites_solution_primary     direct
_atom_sites_solution_secondary     difmap
_refine_ls_shift/su_max     0.000
_refine_ls_shift/su_mean     0.000
_refine_diff_density_max     0.605
_refine_diff_density_min     -0.607
_refine_ls_extinction_method     none
_refine_ls_extinction_coef     ?
loop_
    _atom_type_symbol
    _atom_type_description
    _atom_type_scat_dispersion_real
    _atom_type_scat_dispersion_imag
    _atom_type_scat_source
    'C' 'C' 0.0181 0.0091
                         'International Tables Vol C Tables 4.2.6.8 and 6.1.1.4'
    'H' 'H' 0.0000 0.0000
                         'International Tables Vol C Tables 4.2.6.8 and 6.1.1.4'
    'N' 'N' 0.0311 0.0180
                         'International Tables Vol C Tables 4.2.6.8 and 6.1.1.4'
    'O' 'O' 0.0492 0.0322
                         'International Tables Vol C Tables 4.2.6.8 and 6.1.1.4'
    'S' 'S' 0.3331 0.5567
                         'International Tables Vol C Tables 4.2.6.8 and 6.1.1.4'
    'Br' 'Br' -0.6763 1.2805
                         'International Tables Vol C Tables 4.2.6.8 and 6.1.1.4'
_computing_data_collection
;
APEX2 (Bruker, 2009)
;
_computing_cell_refinement
;
APEX2 and SAINT-Plus (Bruker, 2009)
;
_computing_data_reduction
;
SAINT-Plus and XPREP (Bruker, 2009)
;
_computing_structure_solution
;
SHELXS97 (Sheldrick, 2008)
;
_computing_structure_refinement
;
SHELXL97 (Sheldrick, 2008)
;
_computing_molecular_graphics
;
Mercury (Macrae <i>et al.</i>,  2008)
;
_computing_publication_material
;
SHELXL97 (Sheldrick, 2008)
;
loop_
    _atom_site_type_symbol
    _atom_site_label
    _atom_site_fract_x
    _atom_site_fract_y
    _atom_site_fract_z
    _atom_site_U_iso_or_equiv
    _atom_site_adp_type
    _atom_site_calc_flag
    _atom_site_refinement_flags
    _atom_site_occupancy
    _atom_site_symmetry_multiplicity
    _atom_site_disorder_assembly
    _atom_site_disorder_group
    C C1 0.0489(7) 0.09465(19) 0.8681(5) 0.0449(11) Uani d . 1 1 . .
    C C2 0.0873(7) 0.14863(18) 0.8441(4) 0.0398(10) Uani d . 1 1 . .
    H H2 0.1873 0.1575 0.7959 0.048 Uiso calc R 1 1 . .
    C C3 -0.0244(6) 0.19093(16) 0.8922(4) 0.0336(9) Uani d . 1 1 . .
    C C4 -0.1634(6) 0.17472(17) 0.9715(4) 0.0334(9) Uani d . 1 1 . .
    C C5 -0.2014(7) 0.11957(18) 0.9908(4) 0.0419(10) Uani d . 1 1 . .
    H H5 -0.2992 0.1101 1.0401 0.050 Uiso calc R 1 1 . .
    C C6 -0.0993(8) 0.07862(19) 0.9394(5) 0.0465(11) Uani d . 1 1 . .
    H H6 -0.1275 0.0416 0.9514 0.056 Uiso calc R 1 1 . .
    C C7 -0.0697(6) 0.29279(16) 0.9203(4) 0.0327(9) Uani d . 1 1 . .
    C C8 -0.1071(7) 0.33969(17) 0.8148(4) 0.0392(10) Uani d . 1 1 . .
    H H8A -0.2288 0.3297 0.7384 0.047 Uiso calc R 1 1 . .
    H H8B 0.0186 0.3419 0.7792 0.047 Uiso calc R 1 1 . .
    C C9 -0.1502(7) 0.39760(18) 0.8637(5) 0.0444(11) Uani d . 1 1 . .
    C C10 0.0144(8) 0.41054(18) 1.0010(5) 0.0491(11) Uani d . 1 1 . .
    H H10A -0.0274 0.4444 1.0382 0.059 Uiso calc R 1 1 . .
    H H10B 0.1547 0.4165 0.9848 0.059 Uiso calc R 1 1 . .
    C C11 0.0326(8) 0.36432(19) 1.1071(4) 0.0464(11) Uani d . 1 1 . .
    H H11A 0.1388 0.3744 1.1918 0.056 Uiso calc R 1 1 . .
    H H11B -0.1053 0.3595 1.1277 0.056 Uiso calc R 1 1 . .
    C C12 0.0987(6) 0.31045(18) 1.0527(4) 0.0378(10) Uani d . 1 1 . .
    H H12A 0.1127 0.2819 1.1220 0.045 Uiso calc R 1 1 . .
    H H12B 0.2379 0.3150 1.0339 0.045 Uiso calc R 1 1 . .
    C C13 -0.3793(8) 0.4038(2) 0.8792(6) 0.0579(13) Uani d . 1 1 . .
    H H13A -0.3914 0.3838 0.9590 0.087 Uiso calc R 1 1 . .
    H H13B -0.4809 0.3893 0.7988 0.087 Uiso calc R 1 1 . .
    H H13C -0.4094 0.4420 0.8895 0.087 Uiso calc R 1 1 . .
    C C14 -0.1192(10) 0.4391(2) 0.7572(6) 0.0657(15) Uani d . 1 1 . .
    H H14A -0.1452 0.4756 0.7856 0.098 Uiso calc R 1 1 . .
    H H14B -0.2187 0.4311 0.6697 0.098 Uiso calc R 1 1 . .
    H H14C 0.0259 0.4366 0.7492 0.098 Uiso calc R 1 1 . .
    N N1 -0.2810(5) 0.27879(14) 0.9457(3) 0.0342(8) Uani d . 1 1 . .
    H HN1 -0.3930 0.2988 0.9117 0.041 Uiso calc R 1 1 . .
    N N2 0.0041(5) 0.24419(14) 0.8593(4) 0.0373(8) Uani d . 1 1 . .
    H HN2 0.0712 0.2499 0.7974 0.045 Uiso calc R 1 1 . .
    O O1 -0.1804(5) 0.23557(14) 1.1797(3) 0.0442(8) Uani d . 1 1 . .
    O O2 -0.5208(4) 0.21181(13) 1.0131(3) 0.0469(8) Uani d . 1 1 . .
    S S1 -0.29684(15) 0.22511(4) 1.03879(10) 0.0352(3) Uani d . 1 1 . .
    Br Br1 0.20573(10) 0.03945(2) 0.80348(7) 0.0701(3) Uani d . 1 1 . .
loop_
    _atom_site_aniso_label
    _atom_site_aniso_U_11
    _atom_site_aniso_U_22
    _atom_site_aniso_U_33
    _atom_site_aniso_U_12
    _atom_site_aniso_U_13
    _atom_site_aniso_U_23
    C1 0.043(3) 0.043(3) 0.047(3) -0.001(2) 0.010(2) -0.002(2)
    C2 0.041(2) 0.038(2) 0.044(2) -0.0026(19) 0.0185(19) -0.0035(18)
    C3 0.035(2) 0.031(2) 0.033(2) -0.0009(17) 0.0070(16) 0.0000(16)
    C4 0.032(2) 0.040(2) 0.030(2) -0.0002(17) 0.0097(16) 0.0006(16)
    C5 0.048(3) 0.045(2) 0.036(2) -0.002(2) 0.0182(19) 0.0046(19)
    C6 0.057(3) 0.037(2) 0.046(3) -0.001(2) 0.013(2) 0.008(2)
    C7 0.030(2) 0.034(2) 0.035(2) 0.0003(17) 0.0117(16) -0.0038(16)
    C8 0.046(2) 0.041(3) 0.032(2) -0.006(2) 0.0119(18) -0.0009(18)
    C9 0.052(3) 0.037(2) 0.044(3) -0.003(2) 0.013(2) 0.0022(19)
    C10 0.058(3) 0.037(3) 0.049(3) -0.004(2) 0.010(2) -0.010(2)
    C11 0.050(3) 0.048(3) 0.034(2) -0.002(2) 0.0005(19) -0.009(2)
    C12 0.030(2) 0.043(2) 0.037(2) -0.0027(18) 0.0044(17) 0.0009(18)
    C13 0.049(3) 0.055(3) 0.067(3) 0.014(2) 0.009(2) 0.001(3)
    C14 0.091(4) 0.052(3) 0.051(3) 0.000(3) 0.013(3) 0.011(2)
    N1 0.0267(16) 0.040(2) 0.0370(19) 0.0074(14) 0.0098(14) 0.0041(15)
    N2 0.0420(19) 0.0343(19) 0.044(2) -0.0006(15) 0.0265(16) -0.0026(15)
    O1 0.0478(18) 0.060(2) 0.0258(15) 0.0024(15) 0.0112(13) -0.0019(13)
    O2 0.0286(15) 0.058(2) 0.0562(19) -0.0040(14) 0.0153(13) 0.0033(15)
    S1 0.0322(5) 0.0435(6) 0.0322(6) 0.0004(4) 0.0126(4) 0.0007(4)
    Br1 0.0868(5) 0.0414(4) 0.0966(6) 0.0091(3) 0.0495(4) -0.0070(3)
_geom_special_details
;
All s.u.'s (except the s.u. in the dihedral angle between two l.s. planes) are
estimated using the full covariance matrix. The cell s.u.'s are taken into
account individually in the estimation of s.u.'s in distances, angles and
torsion angles; correlations between s.u.'s in cell parameters are only used
when they are defined by crystal symmetry. An approximate (isotropic)
treatment of cell s.u.'s is used for estimating s.u.'s involving l.s. planes.
;
loop_
    _geom_bond_atom_site_label_1
    _geom_bond_atom_site_label_2
    _geom_bond_site_symmetry_2
    _geom_bond_distance
    _geom_bond_publ_flag
    C1 C2 . 1.366(6) ?
    C1 C6 . 1.394(6) ?
    C1 Br1 . 1.894(5) ?
    C2 C3 . 1.412(6) ?
    C2 H2 . 0.9300 ?
    C3 N2 . 1.359(5) ?
    C3 C4 . 1.407(5) ?
    C4 C5 . 1.383(6) ?
    C4 S1 . 1.733(4) ?
    C5 C6 . 1.368(6) ?
    C5 H5 . 0.9300 ?
    C6 H6 . 0.9300 ?
    C7 N2 . 1.466(5) ?
    C7 N1 . 1.489(5) ?
    C7 C8 . 1.532(6) ?
    C7 C12 . 1.537(5) ?
    C8 C9 . 1.539(6) ?
    C8 H8A . 0.9700 ?
    C8 H8B . 0.9700 ?
    C9 C13 . 1.530(6) ?
    C9 C14 . 1.523(6) ?
    C9 C10 . 1.533(6) ?
    C10 C11 . 1.533(6) ?
    C10 H10A . 0.9700 ?
    C10 H10B . 0.9700 ?
    C11 C12 . 1.522(6) ?
    C11 H11A . 0.9700 ?
    C11 H11B . 0.9700 ?
    C12 H12A . 0.9700 ?
    C12 H12B . 0.9700 ?
    C13 H13A . 0.9600 ?
    C13 H13B . 0.9600 ?
    C13 H13C . 0.9600 ?
    C14 H14A . 0.9600 ?
    C14 H14B . 0.9600 ?
    C14 H14C . 0.9600 ?
    N1 S1 . 1.624(3) ?
    N1 HN1 . 0.8600 ?
    N2 HN2 . 0.8600 ?
    O1 S1 . 1.439(3) ?
    O2 S1 . 1.430(3) ?
loop_
    _geom_angle_atom_site_label_1
    _geom_angle_atom_site_label_2
    _geom_angle_atom_site_label_3
    _geom_angle_site_symmetry_1
    _geom_angle_site_symmetry_3
    _geom_angle
    _geom_angle_publ_flag
    C2 C1 C6 . . 122.7(4) ?
    C2 C1 Br1 . . 118.6(3) ?
    C6 C1 Br1 . . 118.8(4) ?
    C1 C2 C3 . . 120.2(4) ?
    C1 C2 H2 . . 119.9 ?
    C3 C2 H2 . . 119.9 ?
    N2 C3 C2 . . 119.5(4) ?
    N2 C3 C4 . . 123.6(4) ?
    C2 C3 C4 . . 116.9(4) ?
    C5 C4 C3 . . 120.9(4) ?
    C5 C4 S1 . . 120.2(3) ?
    C3 C4 S1 . . 118.8(3) ?
    C6 C5 C4 . . 121.9(4) ?
    C6 C5 H5 . . 119.0 ?
    C4 C5 H5 . . 119.0 ?
    C5 C6 C1 . . 117.2(4) ?
    C5 C6 H6 . . 121.4 ?
    C1 C6 H6 . . 121.4 ?
    N2 C7 N1 . . 107.6(3) ?
    N2 C7 C8 . . 108.3(3) ?
    N1 C7 C8 . . 108.0(3) ?
    N2 C7 C12 . . 110.9(3) ?
    N1 C7 C12 . . 112.1(3) ?
    C8 C7 C12 . . 109.8(3) ?
    C7 C8 C9 . . 117.6(3) ?
    C7 C8 H8A . . 107.9 ?
    C9 C8 H8A . . 107.9 ?
    C7 C8 H8B . . 107.9 ?
    C9 C8 H8B . . 107.9 ?
    H8A C8 H8B . . 107.2 ?
    C13 C9 C14 . . 108.7(4) ?
    C13 C9 C10 . . 109.8(4) ?
    C14 C9 C10 . . 108.2(4) ?
    C13 C9 C8 . . 112.6(4) ?
    C14 C9 C8 . . 107.9(4) ?
    C10 C9 C8 . . 109.6(4) ?
    C9 C10 C11 . . 112.7(4) ?
    C9 C10 H10A . . 109.1 ?
    C11 C10 H10A . . 109.1 ?
    C9 C10 H10B . . 109.1 ?
    C11 C10 H10B . . 109.1 ?
    H10A C10 H10B . . 107.8 ?
    C12 C11 C10 . . 110.7(4) ?
    C12 C11 H11A . . 109.5 ?
    C10 C11 H11A . . 109.5 ?
    C12 C11 H11B . . 109.5 ?
    C10 C11 H11B . . 109.5 ?
    H11A C11 H11B . . 108.1 ?
    C11 C12 C7 . . 110.7(3) ?
    C11 C12 H12A . . 109.5 ?
    C7 C12 H12A . . 109.5 ?
    C11 C12 H12B . . 109.5 ?
    C7 C12 H12B . . 109.5 ?
    H12A C12 H12B . . 108.1 ?
    C9 C13 H13A . . 109.5 ?
    C9 C13 H13B . . 109.5 ?
    H13A C13 H13B . . 109.5 ?
    C9 C13 H13C . . 109.5 ?
    H13A C13 H13C . . 109.5 ?
    H13B C13 H13C . . 109.5 ?
    C9 C14 H14A . . 109.5 ?
    C9 C14 H14B . . 109.5 ?
    H14A C14 H14B . . 109.5 ?
    C9 C14 H14C . . 109.5 ?
    H14A C14 H14C . . 109.5 ?
    H14B C14 H14C . . 109.5 ?
    C7 N1 S1 . . 119.0(3) ?
    C7 N1 HN1 . . 120.5 ?
    S1 N1 HN1 . . 120.5 ?
    C3 N2 C7 . . 125.6(3) ?
    C3 N2 HN2 . . 117.2 ?
    C7 N2 HN2 . . 117.2 ?
    O2 S1 O1 . . 116.72(18) ?
    O2 S1 N1 . . 107.04(18) ?
    O1 S1 N1 . . 109.40(19) ?
    O2 S1 C4 . . 110.51(19) ?
    O1 S1 C4 . . 109.26(18) ?
    N1 S1 C4 . . 103.01(17) ?
loop_
    _geom_torsion_atom_site_label_1
    _geom_torsion_atom_site_label_2
    _geom_torsion_atom_site_label_3
    _geom_torsion_atom_site_label_4
    _geom_torsion_site_symmetry_1
    _geom_torsion_site_symmetry_2
    _geom_torsion_site_symmetry_3
    _geom_torsion_site_symmetry_4
    _geom_torsion
    _geom_torsion_publ_flag
    C6 C1 C2 C3 . . . . 0.2(7) ?
    Br1 C1 C2 C3 . . . . -179.2(3) ?
    C1 C2 C3 N2 . . . . -175.4(4) ?
    C1 C2 C3 C4 . . . . 3.8(6) ?
    N2 C3 C4 C5 . . . . 173.8(4) ?
    C2 C3 C4 C5 . . . . -5.3(6) ?
    N2 C3 C4 S1 . . . . -3.3(5) ?
    C2 C3 C4 S1 . . . . 177.6(3) ?
    C3 C4 C5 C6 . . . . 2.9(6) ?
    S1 C4 C5 C6 . . . . -180.0(3) ?
    C4 C5 C6 C1 . . . . 1.1(7) ?
    C2 C1 C6 C5 . . . . -2.7(7) ?
    Br1 C1 C6 C5 . . . . 176.7(3) ?
    N2 C7 C8 C9 . . . . -170.4(3) ?
    N1 C7 C8 C9 . . . . 73.3(4) ?
    C12 C7 C8 C9 . . . . -49.2(5) ?
    C7 C8 C9 C13 . . . . -75.8(5) ?
    C7 C8 C9 C14 . . . . 164.3(4) ?
    C7 C8 C9 C10 . . . . 46.7(5) ?
    C13 C9 C10 C11 . . . . 74.3(5) ?
    C14 C9 C10 C11 . . . . -167.3(4) ?
    C8 C9 C10 C11 . . . . -49.9(5) ?
    C9 C10 C11 C12 . . . . 58.9(5) ?
    C10 C11 C12 C7 . . . . -60.5(5) ?
    N2 C7 C12 C11 . . . . 173.9(3) ?
    N1 C7 C12 C11 . . . . -65.8(4) ?
    C8 C7 C12 C11 . . . . 54.3(4) ?
    N2 C7 N1 S1 . . . . 55.6(4) ?
    C8 C7 N1 S1 . . . . 172.3(3) ?
    C12 C7 N1 S1 . . . . -66.6(4) ?
    C2 C3 N2 C7 . . . . -168.8(4) ?
    C4 C3 N2 C7 . . . . 12.1(6) ?
    N1 C7 N2 C3 . . . . -36.3(5) ?
    C8 C7 N2 C3 . . . . -152.8(4) ?
    C12 C7 N2 C3 . . . . 86.6(5) ?
    C7 N1 S1 O2 . . . . -163.1(3) ?
    C7 N1 S1 O1 . . . . 69.6(3) ?
    C7 N1 S1 C4 . . . . -46.5(3) ?
    C5 C4 S1 O2 . . . . -44.6(4) ?
    C3 C4 S1 O2 . . . . 132.5(3) ?
    C5 C4 S1 O1 . . . . 85.1(4) ?
    C3 C4 S1 O1 . . . . -97.7(3) ?
    C5 C4 S1 N1 . . . . -158.6(3) ?
    C3 C4 S1 N1 . . . . 18.5(3) ?
loop_
    _geom_hbond_atom_site_label_D
    _geom_hbond_atom_site_label_H
    _geom_hbond_atom_site_label_A
    _geom_hbond_site_symmetry_A
    _geom_hbond_distance_DH
    _geom_hbond_distance_HA
    _geom_hbond_distance_DA
    _geom_hbond_angle_DHA
    C12 H12A O1 . 0.97 2.397 3.066(5) 126
    N2 HN2 O1 4_665 0.86 2.26 3.101(5) 166
    C11 H11A Cg 4_666 0.97 2.58 3.506(5) 160
_iucr_refine_instructions_details
;
TITL 4 in P2(1)/n
CELL  1.54178   6.4316  24.2634  10.0829   90.000  105.604   90.000
ZERR     4.00   0.0007   0.0027   0.0013    0.000    0.009    0.000
LATT   1
SYMM  1/2 - X, 1/2 + Y, 1/2 - Z
SFAC  C    H    N    O    S    BR
UNIT  56   76   8    8    4    4
MERG   2
OMIT     0.00 180.00
OMIT     0   2   0
HFIX   23   -1.20 C8 C10 C11 C12
FMAP   2
PLAN   20
ACTA
BOND
BOND   $H
CONF
WGHT     0.10580     0.18360
L.S.  50
FVAR     0.15055
C1    1    0.049670    0.094738    0.868582    11.00000    0.04148    0.04219 =
        0.04901   -0.00081    0.00970    0.00077
C2    1    0.087782    0.148593    0.845361    11.00000    0.04093    0.03859 =
        0.04271   -0.00230    0.01734   -0.00229
AFIX   43
H2    2    0.188367    0.157443    0.797541    11.00000   -1.20000
AFIX    0
C3    1   -0.022667    0.190926    0.892612    11.00000    0.03514    0.03260 =
        0.03166    0.00080    0.00610   -0.00200
C4    1   -0.162420    0.174655    0.972056    11.00000    0.03241    0.03923 =
        0.02926    0.00083    0.00910   -0.00001
C5    1   -0.200995    0.119531    0.991354    11.00000    0.05027    0.04568 =
        0.03477    0.00559    0.01892   -0.00197
AFIX   43
H5    2   -0.298628    0.110158    1.040941    11.00000   -1.20000
AFIX    0
C6    1   -0.099704    0.078283    0.939618    11.00000    0.05771    0.03628 =
        0.04713    0.00931    0.01559    0.00244
AFIX   43
H6    2   -0.128621    0.041295    0.951070    11.00000   -1.20000
AFIX    0
C7    1   -0.070050    0.292827    0.920348    11.00000    0.03121    0.03522 =
        0.03343   -0.00495    0.01196   -0.00077
C8    1   -0.106663    0.339595    0.813288    11.00000    0.05256    0.03460 =
        0.03074   -0.00046    0.01194   -0.00344
C9    1   -0.150151    0.397427    0.863638    11.00000    0.05176    0.03674 =
        0.04379    0.00333    0.01230   -0.00142
C10   1    0.016081    0.411209    1.000701    11.00000    0.06142    0.03591 =
        0.04388   -0.00800    0.00555   -0.00486
C11   1    0.033095    0.364184    1.108793    11.00000    0.05781    0.04402 =
        0.03403   -0.00888    0.00274   -0.00124
C12   1    0.100568    0.310336    1.054256    11.00000    0.03108    0.04111 =
        0.03811   -0.00217    0.00305   -0.00123
C13   1   -0.378971    0.403345    0.878955    11.00000    0.04785    0.05552 =
        0.06597    0.00099    0.00874    0.01250
AFIX  137
H13A  2   -0.395408    0.380218    0.952724    11.00000   -1.50000
H13B  2   -0.481083    0.392496    0.794741    11.00000   -1.50000
H13C  2   -0.404252    0.441039    0.899027    11.00000   -1.50000
AFIX    0
C14   1   -0.118342    0.438631    0.755703    11.00000    0.09397    0.05231 =
        0.05054    0.01041    0.01485   -0.00218
AFIX  137
H14A  2   -0.143986    0.475320    0.783276    11.00000   -1.50000
H14B  2   -0.217880    0.430449    0.668355    11.00000   -1.50000
H14C  2    0.026779    0.435953    0.747821    11.00000   -1.50000
AFIX    0
N1    3   -0.281608    0.278990    0.945536    11.00000    0.02630    0.04049 =
        0.03529    0.00396    0.00875    0.00799
AFIX   43
HN1   2   -0.393546    0.299030    0.911500    11.00000   -1.20000
AFIX    0
N2    3    0.004368    0.244307    0.859425    11.00000    0.04178    0.03359 =
        0.04435   -0.00376    0.02496   -0.00154
AFIX   43
HN2   2    0.070909    0.250101    0.797294    11.00000   -1.20000
AFIX    0
O1    4   -0.181206    0.235603    1.179739    11.00000    0.04930    0.05930 =
        0.02644   -0.00196    0.01108    0.00110
O2    4   -0.520861    0.211885    1.013183    11.00000    0.02948    0.05892 =
        0.05671    0.00470    0.01537   -0.00302
S1    5   -0.296880    0.225160    1.038811    11.00000    0.03228    0.04379 =
        0.03229    0.00059    0.01260    0.00023
BR1   6    0.205757    0.039432    0.803483    11.00000    0.08688    0.04145 =
        0.09657   -0.00694    0.04976    0.00906
HKLF 4
END
;
data_Global
_journal_date_recd_electronic     2014-10-10
_journal_date_accepted     2014-10-12
_journal_name_full     'Acta Crystallographica, Section E'
_journal_year     2014
_journal_volume     70
_journal_issue     11
_journal_page_first     359
_journal_page_last     361
_journal_paper_category     GO
_journal_paper_doi     10.1107/S1600536814022417
_journal_coeditor_code     SU2797
_publ_contact_author_name     'Aruna Kumar D. B.'
_publ_contact_author_address
;
Department of Studies and Research in Chemistry, Tumkur University,
Tumkur 572 103, India
;
_publ_contact_author_email     'nirmaldb@rediffmail.com'
_publ_contact_author_fax     ?
_publ_contact_author_phone     '9964921800'
_publ_section_title
;\
Crystal structure of
ted to display numerous
biological activities (Tullio <i>et al.</i>, 2011
;
loop_
    _publ_author_name
    _publ_author_footnote
    _publ_author_address
    'Shinoj Kumar, P. P.' .
;
Department of Studies and Research in Chemistry, Tumkur University,
Tumkur 572 103,
India
;
    'Suchetan, P. A.' .
;
Department of Studies and Research in Chemistry, U.C.S.,
Tumkur University, Tumkur 572 013, India
;
    'Sreenivasa, S.' .
;
Department of Studies and Research in Chemistry, Tumkur University,
Tumkur 572 103, India
;
    'Naveen, S.' .
;
Institution of Excellence, Vijnana Bhavan, University of Mysore,
Manasagangotri,
India
;
    'Lokanath, N. K.' .
;
Department of Studies in Physics, University of Mysore, Manasagangotri,
Mysore,
India
;
    'Aruna Kumar, D. B.' .
;
Department of Studies and Research in Chemistry, Tumkur University,
Tumkur 572 103,
India
;
_publ_section_synopsis
;
In the title compound, the mean plane of the cyclohexane ring is almost normal
to the benzene ring and to the mean plane of the 1,2,4-thiadiazinane ring. In
the crystal, molecules are linked by N---H...O hydrogen bonds, forming chains
along [10\=1], which are in turn linked <i>via</i> C---H...\p interactions,
forming sheets parallel to (010).
;
_symmetry_space_group_name_hall     '-P 2yn'
