# Supplementary material for: Crystal structure of (R)-6′-bromo-3,3-dimethyl-3′,4′-di­hydro-2′H-spiro­[cyclo­hexane-1,3′-1,2,4-benzo­thia­diazine] 1′,1′-dioxide
Source: Acta Crystallogr Sect E Struct Rep Online. 2014 Oct 18;70(Pt 11):359–61. doi: 10.1107/S1600536814022417 (PMC4257282; doi:10.1107/S1600536814022417)
Supplement: Supplementary file 2 [file e-70-00359-1sup2.hkl]

#
# h,k,l, Fc-squared, Fo-squared, sigma(Fo-squared) and status flag
#
data_1
_shelx_title ' 4 in P2(1)/n'
_shelx_refln_list_code          4
_shelx_F_calc_maximum      193.55
_exptl_crystal_F_000       736.00
_reflns_d_resolution_high  0.8532
 
loop_
 _symmetry_equiv_pos_as_xyz
 'x, y, z'
 '-x+1/2, y+1/2, -z+1/2'
 '-x, -y, -z'
 'x-1/2, -y-1/2, z-1/2'
 
_cell_length_a     6.4316
_cell_length_b    24.2634
_cell_length_c    10.0829
_cell_angle_alpha  90.000
_cell_angle_beta  105.604
_cell_angle_gamma  90.000
 
_shelx_F_squared_multiplier     1.000
 
loop_
 _refln_index_h
 _refln_index_k
 _refln_index_l
 _refln_F_squared_calc
 _refln_F_squared_meas
 _refln_F_squared_sigma
 _refln_observed_status
   2   0   0     2328.43     2283.65    161.29 o
   4   0   0      986.68     1074.50     45.37 o
   6   0   0      105.35       61.96     23.76 o
   1   1   0      282.51      343.94     12.83 o
   2   1   0      134.35      113.44      5.68 o
   3   1   0     3328.26     3394.87    170.45 o
   4   1   0      497.61      507.05     22.58 o
   5   1   0      410.89      464.32     26.15 o
   6   1   0      284.56      312.81     24.86 o
   7   1   0       82.99       74.04     19.31 o
   1   2   0     3383.84     3402.31    118.71 o
   2   2   0     2734.92     2791.19     97.61 o
   3   2   0      104.29      136.51     12.76 o
   4   2   0      230.94      256.94     15.98 o
   5   2   0       11.01        4.27     10.68 o
   6   2   0       46.92       72.14     18.25 o
   7   2   0       45.22       76.64     19.31 o
   1   3   0     2508.78     2502.12    101.34 o
   2   3   0      233.72      277.08     11.80 o
   3   3   0      623.29      635.39     36.59 o
   4   3   0      229.63      263.66     17.25 o
   5   3   0      267.92      259.49     18.06 o
   6   3   0       18.80        7.15     20.55 o
   7   3   0       78.11       71.02     18.80 o
   1   4   0    19957.92    17731.38    709.36 o
   2   4   0     6394.97     6603.50    230.26 o
   3   4   0     2089.05     1962.42    100.94 o
   4   4   0     1586.55     1517.89     46.93 o
   5   4   0       72.86       69.65     12.65 o
   6   4   0       86.54       86.76     22.86 o
   7   4   0       78.57       10.90     25.12 o
   1   5   0      804.80      739.65     27.96 o
   2   5   0     1403.43     1530.41    101.98 o
   3   5   0      145.76      167.53     20.93 o
   4   5   0     4151.56     4163.00    111.42 o
   5   5   0      223.61      263.95     20.45 o
   6   5   0      595.63      585.53     35.70 o
   7   5   0      135.06      100.48     33.49 o
   0   6   0     9952.86    10743.02    529.28 o
   1   6   0     5113.53     5116.67    179.30 o
   2   6   0       33.78       34.99      4.86 o
   3   6   0     1642.10     1551.30     62.45 o
   4   6   0      286.60      315.96     23.11 o
   5   6   0      346.16      379.07     24.32 o
   6   6   0       67.86       67.34     16.90 o
   7   6   0        8.18        0.00     27.76 o
   1   7   0      388.74      403.19     23.35 o
   2   7   0      396.61      380.06     19.08 o
   3   7   0        4.77        5.81      9.27 o
   4   7   0     1739.80     1621.46     66.61 o
   5   7   0       89.73      102.69     15.47 o
   6   7   0        3.56       21.03     15.03 o
   7   7   0       45.65       29.09     29.97 o
   0   8   0     1840.73     1658.06     87.79 o
   1   8   0    13039.60    12661.38    623.07 o
   2   8   0        1.00        2.01      4.42 o
   3   8   0     2793.70     2317.83     88.20 o
   4   8   0       31.98       30.28     12.75 o
   5   8   0       12.13       11.42     18.53 o
   6   8   0       63.95       63.34     23.47 o
   1   9   0      598.68      569.38     32.39 o
   2   9   0     1555.79     1678.85     86.76 o
   3   9   0      665.01      560.35     24.57 o
   4   9   0      243.11      236.01     21.59 o
   5   9   0      877.43     1003.13     58.38 o
   6   9   0      290.85      246.67     25.56 o
   0  10   0     1931.13     2011.31    145.43 o
   1  10   0      362.13      376.51     23.82 o
   2  10   0     3855.98     3241.67    521.56 o
   3  10   0       36.85       58.02     10.70 o
   4  10   0       98.46      112.31     19.08 o
   5  10   0       22.44       54.40     17.71 o
   6  10   0        0.33        0.00     15.65 o
   1  11   0       38.01       38.09     15.86 o
   2  11   0     1036.36      863.70     35.78 o
   3  11   0     1014.25     1071.59     45.95 o
   4  11   0      593.88      601.85     39.20 o
   5  11   0       44.21       18.79     18.46 o
   6  11   0       10.95        7.09     17.75 o
   0  12   0     5822.72     4941.01    349.47 o
   1  12   0      815.49      619.52     30.51 o
   2  12   0     4237.77     3737.01    118.22 o
   3  12   0      401.10      443.91     28.67 o
   4  12   0      876.26      898.42     46.61 o
   5  12   0       47.63       65.77     18.88 o
   6  12   0        8.54        6.68     11.16 o
   1  13   0      335.29      293.68     16.68 o
   2  13   0       28.41       46.51     12.60 o
   3  13   0     1270.45     1311.96     59.42 o
   4  13   0      740.96      584.49     36.57 o
   5  13   0     1416.23     1489.39     66.06 o
   6  13   0        9.66        6.61     13.74 o
   0  14   0     2397.75     2132.24     84.04 o
   1  14   0      933.28      824.52     40.06 o
   2  14   0     1801.79     1669.66     68.90 o
   3  14   0      888.82      928.71     47.56 o
   4  14   0        4.26        4.87     16.18 o
   5  14   0        0.14        0.00     18.25 o
   6  14   0       93.88       64.28     14.92 o
   1  15   0     1229.45     1113.73     37.64 o
   2  15   0       15.00       10.25     15.08 o
   3  15   0      279.13      353.19     29.66 o
   4  15   0      142.78      121.04     20.85 o
   5  15   0       72.29       42.55     22.26 o
   6  15   0       60.38       33.20     14.92 o
   0  16   0     5634.94     4972.31    214.53 o
   1  16   0      447.08      432.68     22.72 o
   2  16   0     1711.42     1589.76     67.75 o
   3  16   0       64.84       60.79     15.37 o
   4  16   0       61.55       57.37     20.18 o
   5  16   0       23.93       21.72     14.90 o
   1  17   0        7.57        0.66     17.93 o
   2  17   0      726.98      840.21     43.47 o
   3  17   0      590.13      690.80     41.38 o
   4  17   0     1081.75     1009.67     50.28 o
   5  17   0       10.44        0.00     11.95 o
   0  18   0        0.51       10.08     13.35 o
   1  18   0     7278.96     6921.98    209.82 o
   2  18   0     1210.96     1168.25     53.91 o
   3  18   0       75.15       86.31     22.86 o
   4  18   0        1.37        5.35     13.35 o
   5  18   0       33.35       27.41     19.31 o
   1  19   0      436.24      447.36     27.25 o
   2  19   0      829.59      738.28     92.75 o
   3  19   0       17.73       12.85     15.33 o
   4  19   0        5.28       11.52     13.19 o
   5  19   0        8.04       38.12     21.69 o
   0  20   0       18.30        9.33     17.62 o
   1  20   0      569.61      576.81     36.75 o
   2  20   0      598.68      557.04     36.06 o
   3  20   0      932.14     1029.26     55.60 o
   4  20   0        2.62        0.00     12.15 o
   5  20   0       16.07       12.50     31.85 o
   1  21   0      324.33      358.28     26.50 o
   2  21   0      882.43      896.53     54.52 o
   3  21   0        3.22        0.00     12.25 o
   4  21   0      553.52      577.41     60.75 o
   0  22   0     1914.70     1768.08    145.74 o
   1  22   0      241.11      281.38     23.56 o
   2  22   0     1016.68     1046.98     67.63 o
   3  22   0      202.26      187.89     18.37 o
   4  22   0      185.21      128.78     17.22 o
   1  23   0        9.66        5.47     12.69 o
   2  23   0       82.18       99.48     32.39 o
   3  23   0      587.71      490.07     45.29 o
   4  23   0       89.18       51.91     17.84 o
   0  24   0      362.65      386.12     41.69 o
   1  24   0       78.03       76.22     18.53 o
   2  24   0       73.23       57.29     15.23 o
   3  24   0       12.45        0.00     12.50 o
   1  25   0      211.55      205.50     37.55 o
   2  25   0      100.96      101.12     20.13 o
   3  25   0      305.61      245.22     20.24 o
   0  26   0      713.18      614.18     72.27 o
   1  26   0       38.39       59.79     47.12 o
   2  26   0      801.63      844.14     68.63 o
   1  27   0       84.30      114.04     52.06 o
   2  27   0       25.37       34.91     56.63 o
   0  28   0      174.85      153.36     73.60 o
   1  28   0        1.04        5.26     45.47 o
  -7   0   1        2.68        0.00     24.68 o
  -5   0   1      629.98      673.18     40.05 o
  -3   0   1     6490.84     7296.49    511.64 o
  -1   0   1     3208.24     2391.32    118.41 o
   1   0   1    37460.15    43053.46   2106.36 o
   3   0   1     3493.99     3488.94    247.67 o
   5   0   1      124.12      128.44     35.26 o
  -7   1   1       79.90       54.70     19.00 o
  -6   1   1      198.53      217.21     31.88 o
  -5   1   1      266.35      263.43     17.17 o
  -4   1   1     2140.24     2126.46     53.81 o
  -3   1   1     1974.42     2202.36     90.90 o
  -2   1   1    16562.47    17566.32    608.43 o
  -1   1   1     1881.37     1783.72     71.81 o
   1   1   1    28728.98    30862.97    954.82 o
   2   1   1      794.91      907.21     33.75 o
   3   1   1      732.31      746.53     60.37 o
   4   1   1      236.42      235.89     16.17 o
   5   1   1        7.57       34.99     15.66 o
   6   1   1      142.71      143.08     22.26 o
  -7   2   1      209.12      177.35     24.16 o
  -6   2   1        1.65        1.73     13.36 o
  -5   2   1      597.39      603.93     25.61 o
  -4   2   1      202.96      272.19     14.42 o
  -3   2   1        0.38        4.99      4.72 o
  -2   2   1     1003.51     1073.92     38.82 o
  -1   2   1     3046.03     2963.51    103.67 o
   1   2   1     3798.73     3941.63    137.60 o
   2   2   1      241.31      289.05      9.88 o
   3   2   1     2748.96     2618.58    189.06 o
   4   2   1      686.95      690.48     26.45 o
   5   2   1     2068.63     2173.12     91.17 o
   6   2   1        7.33       15.53     21.82 o
   7   2   1      134.89       91.22     36.58 o
  -7   3   1        9.12        2.05     16.81 o
  -6   3   1      917.27      986.33     47.54 o
  -5   3   1      665.80      713.03     29.34 o
  -4   3   1      950.55      959.21     29.71 o
  -3   3   1    12783.47    12903.48    517.43 o
  -2   3   1      235.74      249.35     13.28 o
  -1   3   1     7892.33     8367.47    335.76 o
   0   3   1       28.94        4.92      2.99 o
   1   3   1     1056.17      948.50     34.59 o
   2   3   1        4.57        2.59      3.04 o
   3   3   1      250.97      275.14     23.47 o
   4   3   1     2026.52     2088.62     56.89 o
   5   3   1       23.90       36.27     15.08 o
   6   3   1        7.09       22.91     16.64 o
   7   3   1      175.38      156.00     47.15 o
  -7   4   1       26.22        1.47     22.92 o
  -6   4   1        1.60        9.93     14.09 o
  -5   4   1      153.12      169.03     15.97 o
  -4   4   1      387.96      360.67     17.84 o
  -3   4   1     1550.91     1476.98     63.17 o
  -2   4   1     4788.45     5015.45    203.63 o
  -1   4   1    21916.38    20082.59    695.68 o
   0   4   1     6036.67     5720.84    229.75 o
   1   4   1     1797.30     1703.65     70.56 o
   2   4   1     5708.80     5723.69    230.85 o
   3   4   1      100.93      103.29     11.86 o
   4   4   1      473.90      546.89     22.83 o
   5   4   1      773.94      676.22     35.35 o
   6   4   1       19.64        0.00     16.46 o
  -7   5   1       18.67       35.63     20.19 o
  -6   5   1      763.41      681.67     40.68 o
  -5   5   1      754.81      793.67     35.36 o
  -4   5   1      877.48      899.60     33.57 o
  -3   5   1      757.50      782.10     36.19 o
  -2   5   1      178.57      151.18     10.30 o
  -1   5   1      786.83      692.14     26.21 o
   0   5   1     4013.83     3722.31    185.57 o
   1   5   1     2637.74     2332.68     96.43 o
   2   5   1      589.48      629.40     36.33 o
   3   5   1      175.57      171.07     18.24 o
   4   5   1      135.72      153.77     15.34 o
   5   5   1      723.14      715.49     36.49 o
   6   5   1      321.59      274.56     29.61 o
  -7   6   1       13.77        9.03     21.47 o
  -6   6   1      410.84      412.56     34.34 o
  -5   6   1      161.33      199.37     17.90 o
  -4   6   1      261.08      266.23     17.45 o
  -3   6   1     1406.17     1385.74     81.17 o
  -2   6   1     2652.26     2632.72    109.14 o
  -1   6   1       13.37       18.62      3.56 o
   0   6   1     3703.01     3307.10    134.76 o
   1   6   1        0.43        6.17      4.85 o
   2   6   1     3825.97     3567.55    179.79 o
   3   6   1      759.69      676.10     31.21 o
   4   6   1     1415.81     1461.68     50.65 o
   5   6   1        0.49        0.00     12.96 o
   6   6   1      100.00      109.03     32.39 o
  -7   7   1      116.76      117.66     34.37 o
  -6   7   1      108.17      114.23     20.62 o
  -5   7   1      320.25      437.21     27.46 o
  -4   7   1      649.65      718.34     30.21 o
  -3   7   1     8869.02     7715.51    195.55 o
  -2   7   1       69.87      130.16     10.22 o
  -1   7   1    13752.10    13641.17    546.77 o
   0   7   1     1475.23     1338.67     56.99 o
   1   7   1     1483.99     1268.74     93.87 o
   2   7   1        5.13        1.76      8.37 o
   3   7   1      451.70      442.70     23.96 o
   4   7   1      141.50      134.48     17.83 o
   5   7   1      340.28      321.41     26.80 o
   6   7   1       95.66       37.61     25.05 o
  -7   8   1       34.03       56.85     30.41 o
  -6   8   1        6.67       22.17     16.46 o
  -5   8   1       60.44       87.17     15.47 o
  -4   8   1      447.37      389.41     24.68 o
  -3   8   1      124.21      123.76     12.82 o
  -2   8   1     4737.90     4687.95    191.75 o
  -1   8   1      166.10      177.45     12.74 o
   0   8   1    15949.40    14717.66    723.88 o
   1   8   1      230.91      284.26     15.32 o
   2   8   1     7398.76     6460.50    455.23 o
   3   8   1     1695.73     1394.11     86.03 o
   4   8   1        0.15        0.00     14.81 o
   5   8   1        2.40        0.00     15.63 o
   6   8   1      106.85       61.02     26.47 o
  -6   9   1      186.75      162.65     20.75 o
  -5   9   1      207.57      247.28     21.23 o
  -4   9   1       39.64       39.91     13.87 o
  -3   9   1      773.23      662.61     29.09 o
  -2   9   1     1008.17     1058.36     47.54 o
  -1   9   1     1109.53     1040.74     56.39 o
   0   9   1       49.89       37.70      6.65 o
   1   9   1       86.48       97.06     10.73 o
   2   9   1      733.76      691.88     58.61 o
   3   9   1     1044.96      953.38     42.53 o
   4   9   1      919.20      920.25     47.72 o
   5   9   1       62.06       79.53     18.21 o
   6   9   1        0.97        0.00     17.91 o
  -6  10   1       45.61       46.97     15.23 o
  -5  10   1       54.13       28.35     16.58 o
  -4  10   1      280.62      312.96     26.41 o
  -3  10   1      304.59      268.38     20.75 o
  -2  10   1      274.50      280.43     16.90 o
  -1  10   1     5835.86     5973.55    297.90 o
   0  10   1     1342.29     1219.11     65.13 o
   1  10   1     7208.67     6779.73    336.38 o
   2  10   1     2093.92     1769.22     72.08 o
   3  10   1      666.67      627.02     32.28 o
   4  10   1      381.68      438.81     30.27 o
   5  10   1       98.21      105.71     22.25 o
   6  10   1       19.59       10.30     30.60 o
  -6  11   1       22.88        9.28     12.80 o
  -5  11   1      152.01      160.41     22.28 o
  -4  11   1     1076.37     1169.87     50.51 o
  -3  11   1      242.82      211.03     20.87 o
  -2  11   1     6354.13     5489.13    152.55 o
  -1  11   1      263.34      337.74     24.30 o
   0  11   1     4055.58     3602.31    181.67 o
   1  11   1       63.68       54.15      8.66 o
   2  11   1       18.69       19.70     13.39 o
   3  11   1      484.64      454.71     37.48 o
   4  11   1      112.23       62.20     17.56 o
   5  11   1      318.45      363.88     33.06 o
   6  11   1       58.04       34.85     15.77 o
  -6  12   1        0.71        8.52     12.43 o
  -5  12   1       11.64       10.94     15.66 o
  -4  12   1      147.81      203.60     22.49 o
  -3  12   1      431.10      392.61     28.57 o
  -2  12   1     1374.35     1083.29     38.14 o
  -1  12   1     8524.10     7917.92    321.52 o
   0  12   1      986.60     1003.14     55.78 o
   1  12   1     1398.90     1149.00     43.50 o
   2  12   1        0.03       17.87     11.46 o
   3  12   1     1727.90     1507.76     54.96 o
   4  12   1       17.76       30.13     18.46 o
   5  12   1      101.70      112.84     23.92 o
   6  12   1       63.81       65.79     24.87 o
  -6  13   1       67.54       28.44     18.09 o
  -5  13   1      200.13      192.61     22.95 o
  -4  13   1     2260.74     2113.83    115.12 o
  -3  13   1        0.03        0.79     11.75 o
  -2  13   1      886.63      915.55     44.19 o
  -1  13   1      318.52      315.72     16.31 o
   0  13   1       32.43       22.70      6.51 o
   1  13   1       12.97       24.54      6.67 o
   2  13   1      180.52      196.22     23.43 o
   3  13   1      460.24      416.81     28.57 o
   4  13   1      247.34      214.29     31.63 o
   5  13   1       26.26       52.23     18.63 o
   6  13   1      171.34      146.88     17.85 o
  -6  14   1       61.24       79.56     27.54 o
  -5  14   1      615.59      621.60     77.09 o
  -4  14   1      129.29      118.52     21.67 o
  -3  14   1       13.61        0.67     13.14 o
  -2  14   1     1879.80     1719.38     70.75 o
  -1  14   1      987.67      763.33     26.42 o
   0  14   1     1629.86     1530.73     47.72 o
   1  14   1     5604.99     5048.91    153.12 o
   2  14   1      312.12      309.75     25.66 o
   3  14   1     1624.31     1627.59     64.58 o
   4  14   1        0.08        0.00     14.12 o
   5  14   1     1021.76     1095.01     88.58 o
   6  14   1      114.15      127.36     32.61 o
  -6  15   1       59.17       37.98     27.73 o
  -5  15   1      347.35      307.32     30.63 o
  -4  15   1      926.88      938.42     45.15 o
  -3  15   1      547.06      596.39     38.38 o
  -2  15   1     2803.67     2640.79     90.43 o
  -1  15   1      956.96      887.90     33.93 o
   0  15   1     1430.29     1193.44     45.40 o
   1  15   1      471.81      438.43     23.85 o
   2  15   1        4.58       27.83     12.35 o
   3  15   1       68.90       82.02     21.32 o
   4  15   1      162.38      129.16     19.42 o
   5  15   1      125.54      104.10     29.73 o
  -6  16   1       47.34       51.75     14.37 o
  -5  16   1      409.73      430.74     55.78 o
  -4  16   1      114.42      123.44     17.90 o
  -3  16   1      299.06      328.52     30.78 o
  -2  16   1      262.88      326.25     23.62 o
  -1  16   1     2560.99     2259.42     69.98 o
   0  16   1      360.19      357.42     21.98 o
   1  16   1      554.67      549.33     30.83 o
   2  16   1      945.08      978.32     49.17 o
   3  16   1       14.59       24.38     16.89 o
   4  16   1      313.54      300.55     26.52 o
   5  16   1       85.50       42.48     14.37 o
  -5  17   1      252.07      274.48     51.40 o
  -4  17   1       15.06        0.89     18.49 o
  -3  17   1      712.05      807.59     44.91 o
  -2  17   1       32.10       35.21     11.65 o
  -1  17   1        1.81       17.17      8.80 o
   0  17   1      268.91      287.14     22.46 o
   1  17   1      903.77      944.88     55.00 o
   2  17   1      398.97      456.34     32.03 o
   3  17   1      969.22     1009.81     75.76 o
   4  17   1       29.09        7.93     29.88 o
   5  17   1       21.53       42.01     21.22 o
  -5  18   1      421.00      493.16     74.48 o
  -4  18   1       83.39      101.77     21.05 o
  -3  18   1       14.89       17.24     12.17 o
  -2  18   1      439.86      420.78     27.77 o
  -1  18   1      288.88      301.02     21.56 o
   0  18   1     2028.84     2065.14     72.10 o
   1  18   1     1810.09     1751.38     70.15 o
   2  18   1     3330.56     3270.12    121.14 o
   3  18   1        1.09        7.10     17.29 o
   4  18   1      131.58      113.79     23.78 o
   5  18   1       93.88       92.40     22.57 o
  -5  19   1      388.72      418.88     50.76 o
  -4  19   1        0.15        8.86     13.12 o
  -3  19   1     1075.63     1166.52     48.83 o
  -2  19   1       12.10       16.49     12.45 o
  -1  19   1     4146.58     3965.16    128.07 o
   0  19   1      236.34      288.06     21.94 o
   1  19   1      781.06      761.25     39.24 o
   2  19   1      176.52      198.99     22.70 o
   3  19   1       51.32       31.01     17.27 o
   4  19   1      115.35      147.73     43.73 o
   5  19   1       60.75       70.27     30.79 o
  -5  20   1       20.68        0.00     17.87 o
  -4  20   1       11.25        0.00     12.44 o
  -3  20   1        2.22        5.20     11.57 o
  -2  20   1      348.09      283.71     32.14 o
  -1  20   1       26.20       29.17     11.27 o
   0  20   1     3626.81     3702.40    119.83 o
   1  20   1      271.96      330.07     27.46 o
   2  20   1       73.43      114.17     39.06 o
   3  20   1       65.31       42.23     17.61 o
   4  20   1      303.04      305.52     26.46 o
  -4  21   1      229.65      267.98     23.13 o
  -3  21   1      133.70      175.45     17.90 o
  -2  21   1      153.80      164.93     19.95 o
  -1  21   1      109.97       93.79     14.83 o
   0  21   1       10.27        0.98     10.37 o
   1  21   1       25.34       40.83     33.27 o
   2  21   1       56.50       62.86     33.28 o
   3  21   1      597.52      554.01     37.12 o
   4  21   1        2.92        0.00     15.71 o
  -4  22   1       53.75       30.03     12.14 o
  -3  22   1      585.11      601.32     30.60 o
  -2  22   1      665.01      667.05     46.30 o
  -1  22   1      696.87      762.57     37.35 o
   0  22   1      580.31      672.33     35.89 o
   1  22   1      911.20      959.48     46.99 o
   2  22   1      554.92      511.10     43.82 o
   3  22   1       12.82        6.79     15.58 o
   4  22   1        3.43        0.00     18.78 o
  -4  23   1        8.92        8.38     14.42 o
  -3  23   1      666.59      585.30     44.82 o
  -2  23   1      275.60      241.57     27.37 o
  -1  23   1      595.88      575.56     38.05 o
   0  23   1      102.09      105.88     16.01 o
   1  23   1       17.89       11.93     12.98 o
   2  23   1      167.91      187.74     26.23 o
   3  23   1       57.70       44.45     13.69 o
   4  23   1       86.69        8.81     48.04 o
  -3  24   1        0.96        0.00     15.89 o
  -2  24   1       28.30       35.10     16.46 o
  -1  24   1      342.74      348.21     32.97 o
   0  24   1      129.24      143.51     28.54 o
   1  24   1      773.15      878.75     53.34 o
   2  24   1       44.71       73.67     17.78 o
   3  24   1      507.62      414.39     37.90 o
  -3  25   1        1.92        0.00     11.81 o
  -2  25   1      283.17      303.40     38.89 o
  -1  25   1        2.18       27.64     32.85 o
   0  25   1      127.48      145.37     17.41 o
   1  25   1       49.23       58.25     22.71 o
   2  25   1       56.46       98.38     18.78 o
   3  25   1      101.16      105.03     23.40 o
  -2  26   1      116.39       93.16     19.53 o
  -1  26   1      633.15      749.24     51.81 o
   0  26   1       29.67       54.62     14.85 o
   1  26   1      779.66      759.10     55.98 o
   2  26   1        3.82        9.94     17.62 o
  -2  27   1      168.59      181.99     23.47 o
  -1  27   1        0.02        0.00     14.59 o
   0  27   1      327.79      348.31     25.19 o
   1  27   1        3.50       18.42     23.22 o
  -1  28   1      180.27      197.99     52.63 o
   0  28   1      240.85      243.20     57.94 o
  -6   0   2       18.00       20.25     15.55 o
  -4   0   2     1847.46     2217.59     78.90 o
  -2   0   2     1495.18     1633.99     83.36 o
   0   0   2     1538.84     1509.41     75.72 o
   2   0   2     1590.99     1582.07    114.14 o
   4   0   2        5.95       16.52     13.03 o
   6   0   2       37.52       39.37     21.52 o
  -7   1   2       39.38       60.64     17.87 o
  -6   1   2        4.12       14.97     10.64 o
  -5   1   2     1460.15     1751.93     60.15 o
  -4   1   2      633.20      703.45     23.28 o
  -3   1   2      439.08      394.45     25.86 o
  -2   1   2     3647.44     3765.70    131.93 o
  -1   1   2    17244.61    15705.26    626.75 o
   0   1   2     7348.18     7598.83    263.81 o
   1   1   2     5925.30     6159.31    214.17 o
   2   1   2      304.87      335.56     20.82 o
   3   1   2       17.10       39.00     12.12 o
   4   1   2      484.28      484.31     24.36 o
   5   1   2      216.94      191.51     25.13 o
   6   1   2      110.43      129.19     19.24 o
  -7   2   2       63.92       64.99     18.44 o
  -6   2   2      387.58      457.09     25.20 o
  -5   2   2      226.43      269.41     19.04 o
  -4   2   2      267.16      380.70     16.25 o
  -3   2   2       30.80       37.00      8.10 o
  -2   2   2     1715.34     1737.56     72.17 o
  -1   2   2      898.41      910.46     33.38 o
   0   2   2    26610.02    25265.45    872.18 o
   1   2   2    31162.98    31591.35   1093.85 o
   2   2   2     8374.67     7582.06    527.51 o
   3   2   2       21.56        3.36     11.20 o
   4   2   2      820.91      926.67     37.14 o
   5   2   2       20.74       31.97     16.95 o
   6   2   2       54.87       50.10     16.67 o
  -7   3   2       37.15       35.03     26.75 o
  -6   3   2      644.24      808.45     50.88 o
  -5   3   2      179.19      200.64     16.79 o
  -4   3   2     2238.32     2274.24     63.93 o
  -3   3   2     8082.64     8809.57    436.73 o
  -2   3   2    14961.30    14993.67    603.57 o
  -1   3   2      363.31      394.86     15.75 o
   0   3   2    11723.43    10856.99    434.57 o
   1   3   2       16.38       21.99      2.69 o
   2   3   2      159.09      159.53     14.54 o
   3   3   2        4.46        0.00      8.36 o
   4   3   2     3723.36     3603.38    122.70 o
   5   3   2       99.43       83.87     18.49 o
   6   3   2      257.89      216.20     22.73 o
  -7   4   2       60.24       34.20     13.96 o
  -6   4   2      109.25       92.73     17.90 o
  -5   4   2      158.02      178.08     14.67 o
  -4   4   2      800.19      896.33     32.16 o
  -3   4   2       40.61       48.09     12.06 o
  -2   4   2       13.14        8.26      3.49 o
  -1   4   2     2631.94     2516.75     89.18 o
   0   4   2      528.81      569.48     21.42 o
   1   4   2     2966.13     2961.49    120.08 o
   2   4   2      840.89      993.75     72.71 o
   3   4   2      644.41      687.68     30.83 o
   4   4   2      179.61      227.27     18.87 o
   5   4   2       15.40        5.47     15.71 o
   6   4   2        9.46        7.87     16.48 o
  -7   5   2      209.68      150.37     29.04 o
  -6   5   2        2.79        4.29     18.22 o
  -5   5   2      394.26      433.40     22.14 o
  -4   5   2      438.20      464.82     21.55 o
  -3   5   2     3315.11     3201.40    133.40 o
  -2   5   2      144.94      147.68      9.84 o
  -1   5   2     6716.84     6448.39    225.25 o
   0   5   2     3051.32     2805.26     98.55 o
   1   5   2        1.18       10.39      3.25 o
   2   5   2       20.91       21.15      7.93 o
   3   5   2        8.29       11.59     16.82 o
   4   5   2      847.80      962.89     37.45 o
   5   5   2       56.46       42.83     16.58 o
   6   5   2       28.35       11.26     19.97 o
  -7   6   2       41.89       15.03     16.11 o
  -6   6   2       13.44       18.85     18.19 o
  -5   6   2     1614.89     1679.33     56.66 o
  -4   6   2        0.39        5.08     10.95 o
  -3   6   2        1.10        3.56      6.18 o
  -2   6   2      518.06      487.70     22.91 o
  -1   6   2     5005.46     4866.27    196.93 o
   0   6   2     1291.02     1169.58     60.76 o
   1   6   2     6833.21     6389.93    315.04 o
   2   6   2       48.34       63.90     11.90 o
   3   6   2     3484.95     3047.69     95.17 o
   4   6   2      388.32      463.45     26.71 o
   5   6   2      223.85      224.99     29.07 o
   6   6   2        2.71        0.00     23.53 o
  -7   7   2       10.10       10.07     18.15 o
  -6   7   2      499.06      556.74     34.01 o
  -5   7   2      877.61      868.02     39.72 o
  -4   7   2     4414.00     4327.99    114.51 o
  -3   7   2     1197.16     1133.94     34.60 o
  -2   7   2    11665.10    11278.85    451.19 o
  -1   7   2     6934.08     6863.85    275.97 o
   0   7   2     2634.39     2278.39    115.45 o
   1   7   2        6.81        1.61      5.45 o
   2   7   2      194.91      193.55     22.92 o
   3   7   2      173.50      196.89     15.37 o
   4   7   2      546.51      463.43     27.55 o
   5   7   2      466.71      346.69     33.66 o
   6   7   2      290.19      200.23     37.24 o
  -7   8   2        1.94        5.34     23.67 o
  -6   8   2        8.51       30.10     14.62 o
  -5   8   2        9.65        0.00     12.48 o
  -4   8   2       15.67       30.31      9.98 o
  -3   8   2      246.74      252.16     14.17 o
  -2   8   2     4386.69     4568.24    229.03 o
  -1   8   2     4198.19     4375.70    218.60 o
   0   8   2      108.51      121.19     16.75 o
   1   8   2     2575.12     2322.16    118.25 o
   2   8   2      705.42      511.72     28.27 o
   3   8   2      378.06      421.61     36.26 o
   4   8   2      504.13      622.34     41.35 o
   5   8   2       15.68       31.32     16.50 o
   6   8   2       18.34        0.00     23.20 o
  -7   9   2       80.57       44.34     19.95 o
  -6   9   2       41.93       17.01     14.07 o
  -5   9   2        0.35       13.64     13.21 o
  -4   9   2     1108.08     1140.17     44.08 o
  -3   9   2      345.83      362.39     16.58 o
  -2   9   2     3096.71     2840.16    145.51 o
  -1   9   2     3285.64     3566.59    179.80 o
   0   9   2       18.03       25.12      9.70 o
   1   9   2      263.94      185.09     23.36 o
   2   9   2      151.94      157.03     14.56 o
   3   9   2        1.48        6.20     11.49 o
   4   9   2       44.17       34.85     16.56 o
   5   9   2       53.13       51.11     27.10 o
   6   9   2        1.85        0.00     19.95 o
  -6  10   2       81.93       38.66     28.74 o
  -5  10   2      563.49      534.51     36.98 o
  -4  10   2        8.36       18.90     12.31 o
  -3  10   2      764.42      685.00     26.56 o
  -2  10   2      111.63      160.05     12.52 o
  -1  10   2      481.67      335.81     34.81 o
   0  10   2    15355.79    14599.59   1019.31 o
   1  10   2     1152.60      971.28     77.56 o
   2  10   2     1606.48     1484.33     59.12 o
   3  10   2     2293.85     2334.34     95.52 o
   4  10   2      386.25      465.79     37.59 o
   5  10   2      312.27      350.79     28.79 o
   6  10   2       24.02        0.00     20.19 o
  -6  11   2       33.49       42.27     13.49 o
  -5  11   2     1978.00     1937.77    101.31 o
  -4  11   2      132.69      158.81     22.30 o
  -3  11   2     7203.53     6537.22    181.61 o
  -2  11   2     2285.69     2244.69     67.32 o
  -1  11   2     9151.06     8354.59    588.32 o
   0  11   2      294.66      236.65     28.64 o
   1  11   2     1286.85     1157.06     50.96 o
   2  11   2       36.98       44.36     11.25 o
   3  11   2       96.44      109.20     17.21 o
   4  11   2        1.19        0.00     19.47 o
   5  11   2      237.28      254.05     28.98 o
   6  11   2       27.58       35.08     22.25 o
  -6  12   2       20.66       23.78     24.46 o
  -5  12   2        7.51       14.88     15.05 o
  -4  12   2      587.98      558.50     38.22 o
  -3  12   2        8.24        6.70     10.90 o
  -2  12   2      872.49      756.96     30.81 o
  -1  12   2        2.89       10.85     17.34 o
   0  12   2      395.84      386.40     22.34 o
   1  12   2        9.96       10.39      9.28 o
   2  12   2     1244.65     1116.41     58.73 o
   3  12   2       33.40       17.41     16.24 o
   4  12   2      217.86      235.88     31.16 o
   5  12   2       45.17       22.21     20.03 o
   6  12   2       11.53       10.73     21.08 o
  -6  13   2      117.44      117.61     27.54 o
  -5  13   2       35.57       46.16     18.64 o
  -4  13   2      268.04      262.77     27.70 o
  -3  13   2      687.22      702.69     35.26 o
  -2  13   2      212.75      214.73     16.24 o
  -1  13   2      912.20      795.85     27.35 o
   0  13   2     1199.72     1205.25     46.49 o
   1  13   2       51.73       36.11     12.80 o
   2  13   2      420.90      414.07     36.68 o
   3  13   2        1.75        0.00     13.16 o
   4  13   2      168.42      224.72     29.25 o
   5  13   2       68.47       99.11     29.39 o
  -6  14   2      227.88      246.97     23.70 o
  -5  14   2        0.59       11.46     16.79 o
  -4  14   2      114.48       88.27     22.62 o
  -3  14   2       91.10       95.02     15.51 o
  -2  14   2      219.06      246.64     23.36 o
  -1  14   2       98.21      117.59     12.12 o
   0  14   2     4913.34     4259.32    159.69 o
   1  14   2       45.86       51.11     13.20 o
   2  14   2     1889.12     1755.33     77.66 o
   3  14   2       49.29       38.20     18.51 o
   4  14   2      692.31      705.70     43.92 o
   5  14   2        0.22        0.00     14.69 o
  -6  15   2       28.72       25.08     20.74 o
  -5  15   2      568.12      646.95     53.62 o
  -4  15   2     3355.92     3178.52    162.76 o
  -3  15   2     2607.68     2622.76     91.58 o
  -2  15   2      838.49      886.00     44.61 o
  -1  15   2     4985.16     4814.81    148.05 o
   0  15   2      272.00      244.14     16.95 o
   1  15   2     1545.18     1490.04     67.04 o
   2  15   2        3.61       28.64     14.76 o
   3  15   2      151.06      187.79     50.32 o
   4  15   2      129.72      136.76     18.77 o
   5  15   2      357.42      387.43     63.48 o
  -6  16   2       17.77        5.50     12.50 o
  -5  16   2       99.55      106.44     19.90 o
  -4  16   2      116.39      100.34     28.54 o
  -3  16   2      249.81      279.64     22.54 o
  -2  16   2        3.69       12.29     10.62 o
  -1  16   2     2330.50     2251.29     76.12 o
   0  16   2       32.51       17.91      8.77 o
   1  16   2     1536.53     1586.90     70.18 o
   2  16   2      616.15      592.69     41.99 o
   3  16   2      612.74      614.21     45.23 o
   4  16   2      162.13      170.22     23.59 o
   5  16   2      129.53      103.79     17.62 o
  -6  17   2       32.54        4.44     15.59 o
  -5  17   2      102.42       90.02     17.98 o
  -4  17   2        8.42        7.57     12.69 o
  -3  17   2        7.99        5.45     11.23 o
  -2  17   2      941.56      976.91     44.24 o
  -1  17   2     1434.16     1342.26     50.97 o
   0  17   2     1159.18     1235.32     46.25 o
   1  17   2       49.97       91.79     16.41 o
   2  17   2      226.76      223.22     27.67 o
   3  17   2       74.42       52.84     31.10 o
   4  17   2        5.80       22.15     14.83 o
   5  17   2        0.39        0.00     25.54 o
  -5  18   2       58.06       45.89     18.36 o
  -4  18   2       27.20       43.90     16.98 o
  -3  18   2        3.67        6.95     11.10 o
  -2  18   2      309.36      356.18     23.65 o
  -1  18   2      519.88      569.01     29.75 o
   0  18   2      394.76      413.47     23.23 o
   1  18   2      440.70      506.07     33.89 o
   2  18   2     1261.42     1096.53    102.92 o
   3  18   2      545.51      637.74    115.89 o
   4  18   2      418.78      418.42     58.59 o
   5  18   2        4.52        0.00     13.71 o
  -5  19   2        8.77       10.99     11.90 o
  -4  19   2     1360.90     1559.67     60.22 o
  -3  19   2      395.55      412.13     25.58 o
  -2  19   2     1649.00     1585.72    118.84 o
  -1  19   2       31.72       40.22     13.19 o
   0  19   2     2583.44     2614.70     81.10 o
   1  19   2       26.39       30.75     12.16 o
   2  19   2       87.03       96.75     50.23 o
   3  19   2        1.23        0.00     24.75 o
   4  19   2      119.29       80.06     26.82 o
  -5  20   2        6.09       11.17     19.27 o
  -4  20   2       51.74       27.60     16.94 o
  -3  20   2       17.94       13.46     13.53 o
  -2  20   2      357.47      313.83     27.90 o
  -1  20   2        2.13        0.00     10.55 o
   0  20   2     1414.61     1411.42     50.43 o
   1  20   2     2589.15     2504.21     95.82 o
   2  20   2      935.39      850.68     59.11 o
   3  20   2       57.82       54.90     30.58 o
   4  20   2       30.25       28.22     13.04 o
  -5  21   2       14.82        0.00     53.32 o
  -4  21   2       93.98       89.69     14.15 o
  -3  21   2      198.44      212.86     19.58 o
  -2  21   2      997.31      890.32     62.77 o
  -1  21   2      775.20      856.22     36.94 o
   0  21   2        0.73        0.00     10.57 o
   1  21   2       47.81       39.18     13.10 o
   2  21   2       65.34       40.11     25.45 o
   3  21   2      177.29      202.26     27.94 o
   4  21   2        0.06        3.80     18.14 o
  -4  22   2       11.89       18.25     13.72 o
  -3  22   2      106.25      107.13     15.93 o
  -2  22   2        0.22       16.50     14.71 o
  -1  22   2      690.78      625.28     30.04 o
   0  22   2        2.36        4.97     11.86 o
   1  22   2      309.08      392.40     28.19 o
   2  22   2      148.79      176.98     31.54 o
   3  22   2      865.97      970.42     69.23 o
   4  22   2        2.30       44.58     34.81 o
  -4  23   2      350.10      249.80     25.38 o
  -3  23   2      406.29      433.91     40.39 o
  -2  23   2      976.59     1045.22     47.98 o
  -1  23   2      573.83      619.75     40.18 o
   0  23   2      396.93      425.89     29.16 o
   1  23   2       11.00       17.12     15.43 o
   2  23   2      125.81      117.85     19.75 o
   3  23   2       64.97       39.87     15.95 o
  -4  24   2       31.48       31.29     70.95 o
  -3  24   2        2.34        9.60     10.11 o
  -2  24   2      450.69      428.46     26.93 o
  -1  24   2       12.13        7.55     14.35 o
   0  24   2      417.50      449.37     29.69 o
   1  24   2        1.30        8.91     14.57 o
   2  24   2      706.96      688.92     67.33 o
   3  24   2       11.59        0.00     10.26 o
  -3  25   2      335.38      371.24     41.40 o
  -2  25   2       78.08       53.28     17.93 o
  -1  25   2      131.71      141.21     21.04 o
   0  25   2        7.67       25.88     12.46 o
   1  25   2       15.31        4.12     24.49 o
   2  25   2        9.31        0.00     16.16 o
  -3  26   2       63.65        0.00     62.14 o
  -2  26   2        8.99       33.19     14.93 o
  -1  26   2        7.28       43.62     16.23 o
   0  26   2      213.06      211.80     19.12 o
   1  26   2       30.43       17.53     26.27 o
   2  26   2       67.11       64.27     42.09 o
  -2  27   2        4.32        0.00     39.88 o
  -1  27   2      329.82      332.01     48.65 o
   0  27   2        0.03       13.22     24.15 o
   1  27   2       96.20       63.77     50.41 o
  -7   0   3      280.84      331.17     29.97 o
  -5   0   3     2540.15     2903.03    131.61 o
  -3   0   3     3276.24     3608.80    259.13 o
  -1   0   3      459.00      468.89     37.46 o
   1   0   3    21552.47    20788.63   1442.38 o
   3   0   3      218.27      245.77     23.31 o
   5   0   3     1228.25     1273.86     91.34 o
  -7   1   3       44.91       52.01     12.52 o
  -6   1   3      112.78       98.32     14.06 o
  -5   1   3       98.74      130.47     19.28 o
  -4   1   3     4559.27     5386.64    161.20 o
  -3   1   3     2198.96     2549.51    131.50 o
  -2   1   3     8544.38     9136.17    451.84 o
  -1   1   3      770.86      619.88     33.97 o
   0   1   3     2941.75     2933.27    103.18 o
   1   1   3     3980.82     4257.13    148.90 o
   3   1   3      683.93      748.67     31.11 o
   4   1   3        0.63        0.00      9.05 o
   5   1   3      354.33      427.63     27.72 o
   6   1   3        3.79        8.66     15.11 o
  -7   2   3       37.40       32.26     12.63 o
  -6   2   3       68.82       75.09     12.21 o
  -5   2   3       16.66       29.32     10.83 o
  -4   2   3        6.70        3.22      8.25 o
  -3   2   3       52.38       34.13      9.19 o
  -2   2   3      105.01      110.55     11.35 o
  -1   2   3     8105.70     8938.06    623.58 o
   0   2   3      275.19      283.78     13.93 o
   1   2   3      331.57      363.79     17.02 o
   2   2   3     7750.63     7670.64    540.28 o
   3   2   3     1966.91     1890.55     61.92 o
   4   2   3       23.51       27.63      9.95 o
   5   2   3      401.02      370.28     25.74 o
   6   2   3        0.30        0.00     15.01 o
  -7   3   3        3.77        4.20     11.80 o
  -6   3   3      122.09      111.25     14.10 o
  -5   3   3     1574.85     1872.54     64.21 o
  -4   3   3       98.37       74.09     10.48 o
  -3   3   3      783.71      660.86     39.88 o
  -2   3   3     6501.51     6924.64    343.71 o
  -1   3   3     7285.44     8256.13    407.75 o
   0   3   3     8397.40     8640.82    385.41 o
   1   3   3       11.04       29.57      5.00 o
   2   3   3      553.23      490.05     45.39 o
   3   3   3       96.33      110.64     12.30 o
   4   3   3      348.98      375.36     22.38 o
   5   3   3       95.02       77.41     17.73 o
   6   3   3       27.77       16.07     20.31 o
  -7   4   3       44.60       59.85     14.82 o
  -6   4   3     1054.82     1150.39     44.33 o
  -5   4   3     2509.76     3011.98     89.88 o
  -4   4   3     1815.99     1783.01     52.19 o
  -3   4   3     1185.94     1212.19     66.99 o
  -2   4   3       36.47       31.27     13.22 o
  -1   4   3     1086.44     1084.19     57.18 o
   0   4   3      407.85      434.23     23.23 o
   1   4   3     1871.68     1677.96     82.62 o
   2   4   3      689.40      660.15     55.97 o
   3   4   3      807.58      873.71     31.70 o
   4   4   3      480.01      478.59     26.00 o
   5   4   3     1309.16     1231.15    109.89 o
   6   4   3       65.34       66.03     20.58 o
  -7   5   3        3.96        0.00     12.18 o
  -6   5   3      618.13      651.11     31.60 o
  -5   5   3      341.30      377.79     20.69 o
  -4   5   3      382.60      431.29     20.25 o
  -3   5   3     5943.39     5809.10    171.24 o
  -2   5   3     2269.17     2487.96    127.45 o
  -1   5   3     3566.65     3415.97    171.23 o
   0   5   3      350.19      337.81     18.44 o
   1   5   3     4124.90     3679.72    317.52 o
   2   5   3      700.03      693.25     33.27 o
   3   5   3      115.54      141.31     12.33 o
   4   5   3     1103.86     1144.48     55.94 o
   5   5   3       27.82        0.00     19.22 o
   6   5   3       87.75       90.41     26.33 o
  -7   6   3       42.09       34.11     12.08 o
  -6   6   3       32.31       36.58     15.02 o
  -5   6   3      760.56      819.58     32.01 o
  -4   6   3      319.80      303.01     17.02 o
  -3   6   3      429.55      451.81     17.26 o
  -2   6   3     1478.39     1632.14     86.00 o
  -1   6   3       43.99       33.71      6.54 o
   0   6   3     4650.42     3939.58    523.10 o
   1   6   3       13.90       20.27      8.81 o
   2   6   3     1548.60     1304.90     48.07 o
   3   6   3      159.80      162.59     13.08 o
   4   6   3      384.85      387.29     30.04 o
   5   6   3      129.32      115.82     25.57 o
   6   6   3        0.08       19.42     34.59 o
  -7   7   3       20.00       44.74     14.12 o
  -6   7   3      212.69      223.76     23.60 o
  -5   7   3       84.90      109.33     12.53 o
  -4   7   3      844.36      891.26     32.25 o
  -3   7   3     5284.01     4529.62    111.92 o
  -2   7   3     1080.64     1157.45     63.10 o
  -1   7   3     8746.30     8960.46    443.27 o
   0   7   3      146.66      175.83     20.71 o
   1   7   3      870.23      820.12     64.78 o
   2   7   3      376.90      395.24     22.97 o
   3   7   3       27.24       30.28     13.64 o
   4   7   3      221.85      220.92     20.60 o
   5   7   3      253.75      206.78     26.17 o
   6   7   3       72.19       57.73     34.81 o
  -7   8   3       24.43       14.60     14.55 o
  -6   8   3      271.35      304.04     23.98 o
  -5   8   3        6.06       15.70     11.78 o
  -4   8   3     2658.05     2707.50     77.03 o
  -3   8   3       10.13       10.32      8.29 o
  -2   8   3     2834.07     3148.78    160.48 o
  -1   8   3     3273.51     3572.80    180.11 o
   0   8   3      477.09      501.50     43.63 o
   1   8   3        4.63       16.31     10.14 o
   2   8   3     1674.79     1502.24     47.92 o
   3   8   3       29.96       36.22     10.67 o
   4   8   3     1024.64      964.33     70.03 o
   5   8   3       18.66       29.45     18.17 o
   6   8   3       12.74        2.22     71.61 o
  -7   9   3        0.12        0.00     20.05 o
  -6   9   3       40.30       41.64     14.01 o
  -5   9   3      504.40      503.52     35.86 o
  -4   9   3      104.02      126.02     13.12 o
  -3   9   3      423.78      375.36     17.15 o
  -2   9   3     3751.78     3494.35    131.60 o
  -1   9   3     8038.42     7807.56    387.96 o
   0   9   3     3559.24     3309.58    238.41 o
   1   9   3      489.45      318.79     21.33 o
   2   9   3      413.35      392.04     19.90 o
   3   9   3       84.49      105.48     15.76 o
   4   9   3      679.19      700.83     72.59 o
   5   9   3        0.36        0.00     20.67 o
   6   9   3       28.30        8.81     33.49 o
  -7  10   3      171.90       81.53     20.71 o
  -6  10   3        9.44       32.94     15.03 o
  -5  10   3      111.49      134.27     17.46 o
  -4  10   3        0.14        0.00     10.92 o
  -3  10   3        8.52       14.78      8.44 o
  -2  10   3     1846.73     1608.60     55.26 o
  -1  10   3      795.62      824.22     47.96 o
   0  10   3     6319.24     6090.32    431.43 o
   1  10   3     1241.87     1085.64     58.02 o
   2  10   3      283.52      221.58     17.50 o
   3  10   3     1895.12     1782.74     63.43 o
   4  10   3        0.52        0.00     16.82 o
   5  10   3        8.70        0.00     21.23 o
   6  10   3        1.31        0.00     28.20 o
  -6  11   3      387.06      362.39     58.16 o
  -5  11   3        0.07       14.67     13.70 o
  -4  11   3     1205.62     1222.99     46.21 o
  -3  11   3     1471.84     1313.36     46.41 o
  -2  11   3     6797.73     6122.55    170.43 o
  -1  11   3      728.54      580.16     32.33 o
   0  11   3     1211.72     1037.63     43.16 o
   1  11   3     1145.48      958.34     41.30 o
   2  11   3      259.24      265.13     17.95 o
   3  11   3      113.17      141.00     18.78 o
   4  11   3     1175.18     1176.77     66.60 o
   5  11   3        5.21        0.00     24.65 o
  -6  12   3      212.36      163.69     47.42 o
  -5  12   3      193.22      188.75     39.60 o
  -4  12   3     2492.62     2590.85     89.74 o
  -3  12   3      306.24      345.55     21.05 o
  -2  12   3     1866.17     1647.66     65.29 o
  -1  12   3      160.14      172.44     16.17 o
   0  12   3      114.94      154.50     11.87 o
   1  12   3     1919.60     1520.69     63.65 o
   2  12   3       51.16       83.76     24.30 o
   3  12   3      333.14      270.15     27.67 o
   4  12   3       68.85       83.13     21.17 o
   5  12   3      569.10      532.59     46.59 o
  -6  13   3       38.50       42.02     18.14 o
  -5  13   3       44.42       50.86     17.45 o
  -4  13   3      331.17      316.55     35.44 o
  -3  13   3       64.88       71.74     12.61 o
  -2  13   3     1527.32     1218.20     44.96 o
  -1  13   3     1203.52     1218.17     53.00 o
   0  13   3     2091.51     1832.54     58.33 o
   1  13   3      204.61      174.28     15.17 o
   2  13   3     1547.54     1474.49     78.66 o
   3  13   3       77.23       96.58     18.45 o
   4  13   3       56.10       56.50     21.28 o
   5  13   3       16.76       19.64     19.39 o
  -6  14   3       42.11       44.41     26.62 o
  -5  14   3      507.77      562.82     42.04 o
  -4  14   3      878.21      877.84     74.70 o
  -3  14   3        0.13       15.95     10.53 o
  -2  14   3      120.52      151.25     15.88 o
  -1  14   3     1180.36     1113.87     49.89 o
   0  14   3       86.29       99.03     11.83 o
   1  14   3     1078.39     1074.70     47.33 o
   2  14   3        3.48       11.20     24.12 o
   3  14   3      326.77      312.09     29.48 o
   4  14   3      338.84      345.57     41.95 o
   5  14   3       29.42       18.27     23.63 o
  -6  15   3       56.16       39.84     17.18 o
  -5  15   3        6.90       15.48     16.77 o
  -4  15   3     1907.90     1950.92     95.67 o
  -3  15   3      849.30      877.74     38.10 o
  -2  15   3     1539.76     1557.13     69.25 o
  -1  15   3      528.72      575.28     34.45 o
   0  15   3     1129.96     1043.89     39.06 o
   1  15   3        6.11       12.55     18.18 o
   2  15   3      152.52      144.91     21.71 o
   3  15   3       10.75        0.00     15.80 o
   4  15   3        2.22       24.98     16.80 o
   5  15   3        0.21       35.03     34.41 o
  -6  16   3        5.72       13.90     13.75 o
  -5  16   3      508.28      585.16     37.61 o
  -4  16   3       29.37       14.03     13.86 o
  -3  16   3     1158.94     1095.88     48.36 o
  -2  16   3      263.98      292.07     26.30 o
  -1  16   3       72.04       77.76     15.38 o
   0  16   3      960.80     1043.91     47.24 o
   1  16   3      668.51      767.26     43.82 o
   2  16   3      444.45      340.04     30.44 o
   3  16   3     1008.75     1057.88     57.13 o
   4  16   3       80.23       77.66     24.97 o
   5  16   3       22.42       13.74     19.88 o
  -6  17   3       24.54       52.88     29.31 o
  -5  17   3      212.05      192.59     31.40 o
  -4  17   3       44.67       52.23     14.86 o
  -3  17   3     1528.60     1626.80     59.28 o
  -2  17   3      279.01      268.14     23.14 o
  -1  17   3     2436.88     2400.43     69.00 o
   0  17   3      852.63      910.23     38.26 o
   1  17   3     1181.81     1193.23     58.94 o
   2  17   3      543.94      505.38     55.07 o
   3  17   3      485.89      514.57     37.12 o
   4  17   3        0.25        8.59     11.50 o
  -5  18   3        0.30        8.17     13.05 o
  -4  18   3      207.59      263.02     20.68 o
  -3  18   3        0.57        0.00     11.11 o
  -2  18   3      268.35      281.00     23.94 o
  -1  18   3      235.85      217.19     15.70 o
   0  18   3     1721.67     1847.45     61.32 o
   1  18   3      171.27      217.37     21.10 o
   2  18   3      720.41      797.17     54.17 o
   3  18   3      151.15      114.38     23.10 o
   4  18   3       34.46       22.60     13.87 o
  -5  19   3      416.88      387.11     28.15 o
  -4  19   3        8.99       21.83     12.27 o
  -3  19   3      952.38     1028.71     43.64 o
  -2  19   3        7.68        4.19     12.39 o
  -1  19   3      246.82      212.87     15.28 o
   0  19   3      289.05      299.61     19.75 o
   1  19   3       30.31       58.96     15.11 o
   2  19   3      129.63      124.58     36.36 o
   3  19   3      351.76      321.75     31.66 o
   4  19   3        4.07        0.00     12.08 o
  -5  20   3       47.88       55.24     13.70 o
  -4  20   3      208.40      201.90     18.77 o
  -3  20   3      206.60      211.17     25.46 o
  -2  20   3      253.39      224.87     24.93 o
  -1  20   3       13.38       25.74     12.88 o
   0  20   3        5.06        3.07     11.08 o
   1  20   3      436.29      462.10     31.03 o
   2  20   3      615.10      684.28     59.44 o
   3  20   3        0.39        0.00     15.30 o
   4  20   3        1.46        0.00     17.85 o
  -5  21   3        8.30        0.00     46.27 o
  -4  21   3      226.50      231.79     20.56 o
  -3  21   3      314.13      309.14     25.09 o
  -2  21   3        2.57        0.00      9.29 o
  -1  21   3     2229.56     2063.07     72.03 o
   0  21   3     1407.29     1407.40     54.01 o
   1  21   3     1159.34     1212.87     60.38 o
   2  21   3        6.96        0.00     24.90 o
   3  21   3      236.50      253.61     32.16 o
  -4  22   3       52.26       63.29     11.67 o
  -3  22   3      219.14      233.30     17.67 o
  -2  22   3       52.56       45.87     11.11 o
  -1  22   3      114.17      116.67     15.48 o
   0  22   3      461.65      496.04     34.44 o
   1  22   3       30.90       17.46     33.73 o
   2  22   3      114.76      153.52     25.70 o
   3  22   3      194.55      167.03     82.41 o
  -4  23   3      485.44      454.13     92.60 o
  -3  23   3      192.04      205.88     19.28 o
  -2  23   3      727.76      807.79     39.40 o
  -1  23   3       64.27       59.34     13.43 o
   0  23   3       50.84       53.58     22.63 o
   1  23   3      117.15      126.26     19.15 o
   2  23   3       13.03        0.00     18.29 o
   3  23   3       28.41        7.09     11.96 o
  -3  24   3       66.84       71.79     11.97 o
  -2  24   3      163.03      168.99     22.37 o
  -1  24   3      396.61      405.60     27.43 o
   0  24   3       48.28       41.20     13.90 o
   1  24   3      274.40      267.80     29.04 o
   2  24   3        3.97       14.15     15.35 o
  -3  25   3        0.09        0.00     18.62 o
  -2  25   3      580.62      525.24     51.65 o
  -1  25   3       37.00       37.20     15.42 o
   0  25   3      730.29      796.48     40.28 o
   1  25   3       21.62       16.54     14.45 o
   2  25   3       94.13       77.13     18.13 o
  -2  26   3       13.93       22.17     15.63 o
  -1  26   3       11.13        0.00     29.13 o
   0  26   3        9.67        0.00     23.36 o
   1  26   3       97.65       73.68     18.31 o
  -1  27   3       55.74       59.91     24.80 o
   0  27   3       94.73        8.81     52.00 o
  -6   0   4     2156.33     2295.13    112.39 o
  -4   0   4     1633.22     1781.77     84.79 o
  -2   0   4     1037.06     1208.37     92.10 o
   0   0   4      730.84      717.88     54.65 o
   2   0   4    11546.21    11490.45    404.95 o
   4   0   4     1020.09     1057.59     82.56 o
   6   0   4      103.50      109.29     37.46 o
  -7   1   4        0.42        6.35     10.25 o
  -6   1   4       72.41      119.31     14.72 o
  -5   1   4      146.15      161.08     15.62 o
  -4   1   4     1145.33     1232.80     44.71 o
  -3   1   4     3009.54     3064.41     99.76 o
  -2   1   4        7.41       24.68      7.17 o
  -1   1   4     3669.79     3777.62    189.31 o
   0   1   4     1291.03     1321.06     68.09 o
   2   1   4        3.68       15.97     11.97 o
   3   1   4       43.43       19.55     10.59 o
   4   1   4       86.41       95.70     13.26 o
   5   1   4       30.48       24.08     11.76 o
   6   1   4       11.39       21.55     22.43 o
  -7   2   4       36.72       33.45     11.94 o
  -6   2   4       33.18       45.77     12.90 o
  -5   2   4        3.48        9.62      9.96 o
  -4   2   4      331.78      416.30     22.39 o
  -3   2   4      125.73      137.76     10.96 o
  -2   2   4      413.33      404.09     37.46 o
  -1   2   4       84.67      105.24     10.91 o
   0   2   4       62.71       78.64      8.40 o
   1   2   4     2661.02     2889.16    203.60 o
   2   2   4      677.52      836.01     28.94 o
   3   2   4        2.15        0.00      8.05 o
   4   2   4        0.22        0.00      9.83 o
   5   2   4       28.02       17.73     13.41 o
   6   2   4       10.07        0.00     22.10 o
  -7   3   4        0.09        0.00      9.73 o
  -6   3   4       38.20       88.08     12.87 o
  -5   3   4      571.08      728.15     35.85 o
  -4   3   4      107.09      160.03     12.63 o
  -3   3   4     1002.64      843.52     28.18 o
  -2   3   4      335.90      400.82     27.32 o
  -1   3   4     6949.15     7043.89    349.32 o
   0   3   4     2011.48     2011.85    101.73 o
   1   3   4     1361.16     1341.90     97.83 o
   2   3   4     1802.86     1698.83     51.20 o
   3   3   4      792.43      934.80     34.35 o
   4   3   4       33.20       54.44     12.09 o
   5   3   4        7.62        0.00     15.10 o
   6   3   4       44.04       52.63     35.70 o
  -7   4   4       97.66       95.91     17.49 o
  -6   4   4      205.28      237.69     18.52 o
  -5   4   4     3176.62     3724.94    116.55 o
  -4   4   4     2639.87     2801.83     76.86 o
  -3   4   4     1703.07     1548.85     41.12 o
  -2   4   4     1278.32     1343.47     72.45 o
  -1   4   4      100.71       91.05     11.02 o
   0   4   4     1190.82     1189.20     61.47 o
   1   4   4     2141.36     2080.69    109.04 o
   2   4   4     1079.17     1133.22     40.29 o
   3   4   4     1683.82     1665.03     56.66 o
   4   4   4      394.15      397.83     26.41 o
   5   4   4      167.63      148.63     33.08 o
   6   4   4       58.59       69.19     34.37 o
  -7   5   4       40.37       41.68     17.44 o
  -6   5   4        7.06       25.12     11.19 o
  -5   5   4      792.85      878.70     34.87 o
  -4   5   4     4112.26     4112.65    109.12 o
  -3   5   4      114.84      104.74      8.52 o
  -2   5   4     7373.70     7130.85    355.40 o
  -1   5   4      400.99      389.26     25.36 o
   0   5   4     1986.44     1837.67    134.85 o
   1   5   4       40.19       38.32      7.03 o
   2   5   4      632.24      636.09     26.65 o
   3   5   4       12.40        2.78      8.55 o
   4   5   4       14.51       34.86     12.36 o
   5   5   4       50.28       18.59     19.38 o
   6   5   4      195.12      124.72     36.58 o
  -7   6   4       22.92       11.37     15.58 o
  -6   6   4        2.22        0.00     10.86 o
  -5   6   4      105.94      124.52     13.20 o
  -4   6   4        4.23       21.67      9.84 o
  -3   6   4      588.50      554.43     20.99 o
  -2   6   4       90.20       99.25     13.44 o
  -1   6   4      908.43      970.03     53.11 o
   0   6   4        1.04        9.25      9.25 o
   1   6   4      290.35      334.73     15.87 o
   2   6   4       68.20       59.48      9.47 o
   3   6   4       51.22       48.69     10.07 o
   4   6   4      248.36      232.63     24.06 o
   5   6   4       14.81        0.00     18.57 o
  -7   7   4        0.62        2.54     15.52 o
  -6   7   4      153.54      183.22     17.89 o
  -5   7   4      644.54      679.80     42.34 o
  -4   7   4       15.24       24.07      9.00 o
  -3   7   4       38.56       41.11      8.91 o
  -2   7   4     4124.04     3842.62    127.55 o
  -1   7   4     5981.39     5829.24    290.73 o
   0   7   4     4725.19     4175.09    297.47 o
   1   7   4      289.74      288.06     14.80 o
   2   7   4     1221.06     1165.76     41.73 o
   3   7   4      110.31      121.91     13.61 o
   4   7   4       41.31       42.86     15.83 o
   5   7   4      137.37       96.58     21.56 o
  -7   8   4      624.57      613.91     56.75 o
  -6   8   4       31.97       20.60     13.10 o
  -5   8   4     2771.61     3061.65    107.37 o
  -4   8   4        0.84       11.26      8.99 o
  -3   8   4     3557.30     3257.23     95.70 o
  -2   8   4      887.99      865.90     35.57 o
  -1   8   4      116.99      151.68     11.28 o
   0   8   4     1128.02     1196.37     47.59 o
   1   8   4     3027.05     2736.30     83.29 o
   2   8   4        3.56        6.45      8.37 o
   3   8   4     1674.25     1629.08     57.59 o
   4   8   4       56.00       75.40     19.08 o
   5   8   4      572.14      548.04     38.79 o
  -7   9   4        0.52        8.11     43.63 o
  -6   9   4        0.02       20.28     15.19 o
  -5   9   4     1074.38     1094.38     51.33 o
  -4   9   4      818.08      870.19     35.66 o
  -3   9   4     1086.45     1045.46     42.34 o
  -2   9   4      993.68      815.51     32.88 o
  -1   9   4     8218.58     7436.35    217.69 o
   0   9   4     4787.77     4316.39    139.94 o
   1   9   4     2637.92     2111.88     62.36 o
   2   9   4      109.27      128.88     12.42 o
   3   9   4      199.35      179.76     22.17 o
   4   9   4        2.54       26.76     28.39 o
   5   9   4       33.26       50.62     21.49 o
  -7  10   4       17.58       15.10     32.61 o
  -6  10   4      172.40      171.39     50.99 o
  -5  10   4      180.21      232.51     22.63 o
  -4  10   4     2780.53     3136.72    104.42 o
  -3  10   4      305.67      271.58     17.90 o
  -2  10   4        8.85       29.33     12.58 o
  -1  10   4      507.78      468.75     21.45 o
   0  10   4       77.18       60.67      8.83 o
   1  10   4       20.73       26.37      8.29 o
   2  10   4      566.98      608.58     37.19 o
   3  10   4      189.43      163.36     17.41 o
   4  10   4       56.32       47.77     18.08 o
   5  10   4      281.70      232.19     29.99 o
  -6  11   4      155.81      109.12     20.34 o
  -5  11   4        0.28       10.55     18.55 o
  -4  11   4        7.62       19.16     16.52 o
  -3  11   4        1.62        0.00      9.62 o
  -2  11   4     1770.61     1574.49     63.44 o
  -1  11   4     1770.46     1416.84     51.06 o
   0  11   4      327.90      328.76     20.63 o
   1  11   4       56.21       37.60      9.52 o
   2  11   4       88.58       96.92     24.18 o
   3  11   4      264.48      278.67     21.06 o
   4  11   4        0.00        0.00     18.18 o
   5  11   4        0.38        0.00     23.45 o
  -6  12   4      523.32      530.16     54.65 o
  -5  12   4      490.18      534.51     41.43 o
  -4  12   4      277.16      278.04     23.94 o
  -3  12   4      267.09      289.02     20.09 o
  -2  12   4      230.43      251.39     26.20 o
  -1  12   4      286.81      336.80     21.03 o
   0  12   4      887.65      911.60     36.85 o
   1  12   4        1.89       20.84     10.56 o
   2  12   4      586.87      611.68     30.76 o
   3  12   4      896.16      951.81     48.22 o
   4  12   4      145.40      136.04     23.84 o
   5  12   4      342.22      314.15     73.37 o
  -6  13   4        7.41        0.00     12.85 o
  -5  13   4      576.00      639.24     45.06 o
  -4  13   4      185.72      204.74     23.12 o
  -3  13   4     6883.01     6845.66    193.71 o
  -2  13   4      193.26      204.97     24.65 o
  -1  13   4     5297.08     4878.23    151.56 o
   0  13   4       33.15       40.00     14.95 o
   1  13   4      839.54      859.08     37.91 o
   2  13   4       64.71       86.94     19.12 o
   3  13   4      422.51      430.99     61.19 o
   4  13   4       11.69       16.36     21.12 o
   5  13   4       19.84       44.13     40.98 o
  -6  14   4       33.40       40.94     13.78 o
  -5  14   4      173.52      175.02     23.20 o
  -4  14   4     1672.36     1589.50     63.06 o
  -3  14   4     1410.97     1457.31     53.72 o
  -2  14   4       25.24       57.97     17.21 o
  -1  14   4      128.73      139.90     13.22 o
   0  14   4       99.24      107.14     13.48 o
   1  14   4      725.39      735.87     37.72 o
   2  14   4      321.36      324.42     23.41 o
   3  14   4      273.33      251.67     28.01 o
   4  14   4       38.46       33.07     22.57 o
   5  14   4      156.07      156.90     28.42 o
  -6  15   4       47.55       32.04     18.52 o
  -5  15   4       31.33       55.38     16.83 o
  -4  15   4       11.46       30.97     14.78 o
  -3  15   4      230.48      201.03     18.86 o
  -2  15   4      224.16      286.48     24.33 o
  -1  15   4     1108.04     1161.03     42.60 o
   0  15   4      283.50      305.72     20.53 o
   1  15   4     1108.85     1148.14     50.39 o
   2  15   4       25.88       12.60     15.72 o
   3  15   4       77.35       48.22     18.83 o
   4  15   4      149.66      130.31     21.93 o
  -6  16   4      605.45      629.30    101.36 o
  -5  16   4       18.50       17.09     14.27 o
  -4  16   4       22.41       50.09     16.71 o
  -3  16   4       12.02       34.18     18.51 o
  -2  16   4      462.13      485.51     32.57 o
  -1  16   4        6.22        9.75     10.77 o
   0  16   4      103.87       90.90     12.67 o
   1  16   4       33.29       55.76     14.84 o
   2  16   4       13.70       23.86     16.79 o
   3  16   4       50.15       60.45     27.75 o
   4  16   4      777.97      655.65     83.50 o
  -5  17   4        1.63       26.47     13.93 o
  -4  17   4      985.97      999.64     45.05 o
  -3  17   4      231.95      270.66     25.79 o
  -2  17   4     2069.44     1964.26     70.89 o
  -1  17   4      185.35      218.25     14.96 o
   0  17   4     2292.79     2379.84     71.93 o
   1  17   4      452.38      417.26     46.71 o
   2  17   4      243.85      249.96     27.26 o
   3  17   4        4.51       28.57     16.36 o
   4  17   4       67.07       48.25     13.88 o
  -5  18   4      387.28      359.67     23.81 o
  -4  18   4        3.77        1.32     12.15 o
  -3  18   4      153.69      182.68     20.77 o
  -2  18   4      230.43      209.58     19.85 o
  -1  18   4      179.31      205.20     21.91 o
   0  18   4      821.24      807.92     35.18 o
   1  18   4      497.00      585.57     34.39 o
   2  18   4       62.72       56.10     32.02 o
   3  18   4      890.43      936.97     70.80 o
   4  18   4      268.43      204.52     26.14 o
  -5  19   4       51.00       24.94     10.42 o
  -4  19   4      142.51      109.66     16.23 o
  -3  19   4       19.67        0.17     12.96 o
  -2  19   4      702.89      734.98     32.31 o
  -1  19   4        3.05        0.00      8.99 o
   0  19   4      955.53     1008.88     40.42 o
   1  19   4        2.98        0.81     20.96 o
   2  19   4      126.60      138.62     28.87 o
   3  19   4       10.07       15.19     17.07 o
   4  19   4        0.09        0.00     23.36 o
  -5  20   4      326.68      269.08     39.84 o
  -4  20   4      138.67      175.97     15.72 o
  -3  20   4      165.30      152.95     15.45 o
  -2  20   4       40.23       46.27     10.62 o
  -1  20   4        0.07        0.00      8.79 o
   0  20   4      621.09      643.74     32.23 o
   1  20   4       37.50       70.96     21.92 o
   2  20   4       77.42      115.11     25.25 o
   3  20   4      161.76      219.90     31.09 o
  -4  21   4      395.61      424.75     40.89 o
  -3  21   4      473.90      438.83     23.00 o
  -2  21   4     1117.49     1374.50     53.40 o
  -1  21   4       46.69       50.46     20.37 o
   0  21   4      562.08      591.54     30.93 o
   1  21   4      531.60      638.48     41.99 o
   2  21   4      186.95      238.19     31.31 o
   3  21   4       37.50       49.67     40.76 o
  -4  22   4      158.79      179.42     19.41 o
  -3  22   4      350.37      369.93     22.02 o
  -2  22   4       26.69       28.45     12.35 o
  -1  22   4       11.56       19.08     11.39 o
   0  22   4       92.40       68.64     17.87 o
   1  22   4       11.17        7.19     14.93 o
   2  22   4      374.58      390.45     44.07 o
   3  22   4        1.92        0.00     55.53 o
  -4  23   4       35.09       27.57     32.16 o
  -3  23   4      159.50      170.07     17.40 o
  -2  23   4       47.08       46.29     12.01 o
  -1  23   4      311.12      298.14     22.61 o
   0  23   4        1.39        0.00     14.12 o
   1  23   4        7.70        0.00     28.49 o
   2  23   4       14.63        0.00     13.50 o
  -3  24   4      111.53      122.82     25.09 o
  -2  24   4       53.02       48.15     18.23 o
  -1  24   4        0.85       13.33     13.19 o
   0  24   4       88.80       87.28     17.77 o
   1  24   4       58.96       48.64     16.98 o
   2  24   4        0.04        3.81     13.18 o
  -2  25   4      122.65      130.70     30.88 o
  -1  25   4     1136.81     1187.48     64.06 o
   0  25   4       88.99       91.57     14.98 o
   1  25   4      586.44      553.32     57.29 o
  -1  26   4       20.38       41.67     16.62 o
   0  26   4       56.62        7.49     48.04 o
  -7   0   5      241.82      250.71     37.82 o
  -5   0   5     1174.64     1477.91     75.54 o
  -3   0   5     3228.21     3090.85    149.50 o
  -1   0   5      561.39      502.39     44.07 o
   1   0   5      284.56      346.94     31.86 o
   3   0   5     3668.53     3834.86    144.54 o
   5   0   5       21.10        0.00     27.48 o
  -7   1   5       93.15      107.32     11.71 o
  -6   1   5      140.34      166.95     16.03 o
  -5   1   5     1170.99     1392.82     51.27 o
  -4   1   5       93.04      110.39     12.34 o
  -3   1   5      590.21      705.08     29.38 o
  -1   1   5       89.90      105.00     14.10 o
   0   1   5     4318.09     3968.61    140.96 o
   1   1   5      100.50      131.64      9.85 o
   2   1   5     2613.97     2920.47     78.49 o
   3   1   5      888.11     1040.70     37.96 o
   4   1   5       50.15       78.79     16.69 o
   5   1   5       45.47       47.72     12.57 o
  -7   2   5       65.02       84.71     11.64 o
  -6   2   5       75.06       83.95     13.06 o
  -5   2   5     1711.40     2080.95     70.44 o
  -4   2   5     1007.00     1116.53     42.11 o
  -3   2   5      845.99      684.06     35.17 o
  -2   2   5      134.03       84.12     54.42 o
  -1   2   5     2512.07     2562.11    131.03 o
   0   2   5      118.52      105.04      8.54 o
   1   2   5      577.81      643.27     24.78 o
   2   2   5      199.56      195.74     12.51 o
   3   2   5      142.35      158.97     13.28 o
   4   2   5      203.12      206.89     24.37 o
   5   2   5      113.61      165.06     22.97 o
  -7   3   5      155.29      150.72     15.49 o
  -6   3   5       54.88       57.81     13.51 o
  -5   3   5      829.05      930.01     69.68 o
  -4   3   5      809.78      873.34     35.92 o
  -3   3   5      198.09      208.01     16.08 o
  -2   3   5     2800.51     2568.65    142.64 o
  -1   3   5     3652.40     3531.57    178.55 o
   0   3   5      138.03      141.61      9.70 o
   1   3   5     2032.54     2206.07     63.88 o
   2   3   5        1.64        2.52      6.83 o
   3   3   5      917.03     1037.91     45.09 o
   4   3   5      116.10       96.46     14.67 o
   5   3   5       13.69        8.58     18.08 o
  -7   4   5       42.38       48.12     11.97 o
  -6   4   5      194.41      212.12     17.45 o
  -5   4   5       57.55       46.15     11.42 o
  -4   4   5      379.25      393.52     20.08 o
  -3   4   5      490.75      533.19     21.88 o
  -2   4   5      630.77      632.70     37.01 o
  -1   4   5       37.64       28.26     22.01 o
   0   4   5      476.50      476.17     21.58 o
   1   4   5        1.87        9.41      6.61 o
   2   4   5      409.50      509.97     25.60 o
   3   4   5      113.95      105.48     12.75 o
   4   4   5      342.16      359.88     25.14 o
   5   4   5       12.00        0.00     18.26 o
  -7   5   5       65.84      128.66     33.65 o
  -6   5   5      242.61      218.85     19.12 o
  -5   5   5        2.40        0.00      9.71 o
  -4   5   5      568.39      636.63     26.39 o
  -3   5   5     2329.25     1992.15     60.71 o
  -2   5   5       56.26       62.96     10.68 o
  -1   5   5     5132.77     4680.33    166.66 o
   0   5   5     1620.26     1427.35     50.46 o
   1   5   5      489.32      453.75     21.68 o
   2   5   5       14.80        3.80     11.43 o
   3   5   5      186.95      205.20     17.53 o
   4   5   5      770.72      764.49     51.53 o
   5   5   5       28.12       24.34     18.38 o
  -7   6   5        3.04       15.06     27.02 o
  -6   6   5      370.72      370.42     24.95 o
  -5   6   5       62.44       56.66     11.69 o
  -4   6   5     5548.00     5588.95    147.31 o
  -3   6   5      510.66      483.98     23.88 o
  -2   6   5     3681.97     3292.88    107.72 o
  -1   6   5      319.37      325.50     18.94 o
   0   6   5     1696.36     1533.11     48.92 o
   1   6   5      232.32      249.92     15.59 o
   2   6   5       30.77       45.83      9.82 o
   3   6   5        2.40       13.98     10.94 o
   4   6   5       73.01       85.20     15.22 o
   5   6   5        3.50        5.73     17.13 o
  -7   7   5      559.89      350.32     49.14 o
  -6   7   5      232.62      261.61     23.17 o
  -5   7   5      205.92      212.46     18.24 o
  -4   7   5      910.07     1005.03     39.85 o
  -3   7   5      558.47      510.20     27.44 o
  -2   7   5      268.86      294.12     17.96 o
  -1   7   5     4576.00     4303.88    127.31 o
   0   7   5      531.35      500.68     33.31 o
   1   7   5     1863.04     1807.14     64.24 o
   2   7   5      350.67      379.15     21.48 o
   3   7   5      882.67      916.82     41.26 o
   4   7   5      321.59      356.96     71.88 o
   5   7   5       40.08       11.73     17.98 o
  -7   8   5       21.13       19.52     16.17 o
  -6   8   5      623.50      730.34     41.16 o
  -5   8   5       46.05       68.17     14.31 o
  -4   8   5       10.81       15.22     12.94 o
  -3   8   5       12.27       48.95     13.50 o
  -2   8   5      907.64      873.59     36.47 o
  -1   8   5      346.68      341.93     23.45 o
   0   8   5      593.45      583.29     23.20 o
   1   8   5      277.51      287.80     17.97 o
   2   8   5     1173.46     1245.58     46.47 o
   3   8   5      104.25       74.77     12.39 o
   4   8   5      142.96      127.72     19.16 o
   5   8   5        5.52        0.00     17.52 o
  -7   9   5       10.39       11.79     14.80 o
  -6   9   5      387.44      416.37     32.79 o
  -5   9   5        4.90       10.95     12.75 o
  -4   9   5     1809.65     2018.40     72.55 o
  -3   9   5     1682.00     1623.93     64.87 o
  -2   9   5     1825.46     1658.78     58.21 o
  -1   9   5      103.80      107.26     10.98 o
   0   9   5      100.80      131.95     13.39 o
   1   9   5      434.62      523.34     28.48 o
   2   9   5       31.74       29.42      9.90 o
   3   9   5      159.32      160.10     15.30 o
   4   9   5      277.82      226.81     32.96 o
   5   9   5       40.72        7.62     19.11 o
  -6  10   5      183.33      165.02     19.53 o
  -5  10   5      131.03      126.16     19.01 o
  -4  10   5     1476.22     1562.37     60.95 o
  -3  10   5      910.85      935.06     44.24 o
  -2  10   5     1170.96     1143.94     49.98 o
  -1  10   5     1350.21     1439.11     47.43 o
   0  10   5     2697.42     2653.17     86.97 o
   1  10   5      237.88      246.25     16.93 o
   2  10   5      172.68      156.53     15.70 o
   3  10   5       54.54       82.36     12.88 o
   4  10   5       23.97       27.69     21.34 o
   5  10   5       86.50       65.30     64.34 o
  -6  11   5      414.85      355.15     47.98 o
  -5  11   5        4.97        1.71     14.18 o
  -4  11   5      145.33      177.02     19.78 o
  -3  11   5      532.73      561.03     33.23 o
  -2  11   5      218.67      192.18     18.19 o
  -1  11   5      703.87      779.46     33.48 o
   0  11   5     5676.40     5692.79    173.60 o
   1  11   5      287.60      282.59     18.88 o
   2  11   5      610.45      640.24     32.48 o
   3  11   5       13.95       16.42     15.22 o
   4  11   5      928.63      804.70     83.14 o
   5  11   5        0.26        9.45     25.39 o
  -6  12   5        1.26        0.00     14.66 o
  -5  12   5      727.09      878.15     46.28 o
  -4  12   5        7.78        6.63     12.94 o
  -3  12   5     1616.42     1535.51     58.17 o
  -2  12   5      264.37      327.30     24.63 o
  -1  12   5      181.27      200.78     15.90 o
   0  12   5     1901.73     1932.29     67.45 o
   1  12   5      131.12      118.03     13.20 o
   2  12   5       92.47      121.69     15.03 o
   3  12   5      222.76      220.15     26.87 o
   4  12   5        3.15        0.00     22.85 o
  -6  13   5      144.20       87.38     24.69 o
  -5  13   5      246.18      248.48     20.01 o
  -4  13   5      167.69      215.67     22.26 o
  -3  13   5       62.34       55.29     14.61 o
  -2  13   5     3168.59     3232.74    118.20 o
  -1  13   5      637.97      714.72     33.47 o
   0  13   5     1344.41     1405.42     52.44 o
   1  13   5      241.75      290.90     21.28 o
   2  13   5       54.39       85.08     23.40 o
   3  13   5        5.32        0.00     15.32 o
   4  13   5       24.44       14.74     28.78 o
  -6  14   5       38.36       25.24     24.75 o
  -5  14   5      611.30      695.08     33.27 o
  -4  14   5      150.46      149.79     19.31 o
  -3  14   5     2397.77     2366.97     80.78 o
  -2  14   5      110.94      110.56     17.38 o
  -1  14   5     1068.38     1184.24     46.16 o
   0  14   5      219.53      208.27     17.98 o
   1  14   5      165.85      197.64     18.34 o
   2  14   5       73.40       55.07     19.55 o
   3  14   5        7.57       29.59     18.52 o
   4  14   5       45.70       34.27     55.09 o
  -6  15   5      396.60      338.15     66.32 o
  -5  15   5        4.92        0.00     12.16 o
  -4  15   5      171.55      231.55     19.58 o
  -3  15   5      549.60      493.33     27.37 o
  -2  15   5      403.80      436.99     31.54 o
  -1  15   5       29.72       10.04     10.64 o
   0  15   5      964.73     1083.52     44.88 o
   1  15   5      464.22      469.51     29.90 o
   2  15   5     2517.29     2412.62     90.06 o
   3  15   5       39.39       25.32     20.61 o
   4  15   5       63.05       58.29     49.14 o
  -6  16   5      160.01       95.63     83.29 o
  -5  16   5      358.16      388.80     25.19 o
  -4  16   5      448.05      526.92     32.53 o
  -3  16   5       82.52      116.22     14.59 o
  -2  16   5      301.54      315.04     20.47 o
  -1  16   5        3.98       21.48     10.95 o
   0  16   5        0.50        4.96     11.42 o
   1  16   5      507.29      525.07     41.76 o
   2  16   5        6.11       20.31     20.15 o
   3  16   5        0.38        0.00     15.48 o
   4  16   5       15.20       24.90     23.06 o
  -5  17   5      241.46      241.36     20.97 o
  -4  17   5      157.06      137.59     17.72 o
  -3  17   5      447.18      435.70     29.00 o
  -2  17   5        1.04       16.58      9.35 o
  -1  17   5      878.70     1002.69     41.81 o
   0  17   5       54.16       74.86     13.94 o
   1  17   5      172.29      189.50     18.92 o
   2  17   5       21.54       23.43     27.82 o
   3  17   5       21.58       30.77     16.18 o
  -5  18   5       65.85       50.62     13.30 o
  -4  18   5      980.08     1055.56     53.97 o
  -3  18   5      130.12      160.79     15.76 o
  -2  18   5      283.49      252.34     20.71 o
  -1  18   5      164.50      160.97     14.23 o
   0  18   5       46.66       55.04     13.27 o
   1  18   5      350.12      386.80     29.99 o
   2  18   5      177.58      155.60     24.55 o
   3  18   5       44.65       66.65     29.20 o
  -5  19   5       92.93       77.10     14.67 o
  -4  19   5      162.16      143.23     15.97 o
  -3  19   5       99.38      109.36     12.41 o
  -2  19   5       13.60       15.52      9.56 o
  -1  19   5      638.00      598.57     28.87 o
   0  19   5        6.48        5.79     10.80 o
   1  19   5     2243.64     2533.48    100.01 o
   2  19   5       91.14       72.56     18.99 o
   3  19   5      215.54      214.84     28.39 o
  -4  20   5      474.83      505.79     36.44 o
  -3  20   5       36.25       27.08     10.09 o
  -2  20   5      211.96      219.13     16.68 o
  -1  20   5        2.76        0.00      8.88 o
   0  20   5        5.84        7.23     10.73 o
   1  20   5       11.53       37.51     14.18 o
   2  20   5       87.11       80.33     55.31 o
   3  20   5        0.38       21.59     17.63 o
  -4  21   5        6.76       13.79     12.19 o
  -3  21   5      371.84      377.98     23.74 o
  -2  21   5      461.17      470.43     28.77 o
  -1  21   5      555.60      661.94     54.45 o
   0  21   5       16.29        3.36     14.25 o
   1  21   5        1.17        7.73     18.95 o
   2  21   5       89.88       72.27     19.14 o
  -4  22   5      382.89      331.63     25.54 o
  -3  22   5        1.44        0.00     10.52 o
  -2  22   5      504.12      511.21     43.08 o
  -1  22   5       16.60       29.76     14.06 o
   0  22   5       22.80       25.89     10.76 o
   1  22   5       96.70       97.43     38.34 o
   2  22   5       29.00        0.00     13.69 o
  -3  23   5        9.02        0.00      9.74 o
  -2  23   5      127.22      124.87     14.63 o
  -1  23   5      207.64      187.62     18.91 o
   0  23   5      473.79      480.94     33.10 o
   1  23   5       49.12       58.96     25.78 o
  -3  24   5      470.14      480.30     99.60 o
  -2  24   5        0.73        3.76     10.53 o
  -1  24   5      216.67      207.68     20.11 o
   0  24   5       31.98       41.08     13.53 o
   1  24   5        3.91       10.05     29.97 o
  -2  25   5      379.44      366.72     34.57 o
  -1  25   5       17.42       10.10     47.37 o
   0  25   5      101.07       41.42     49.80 o
  -6   0   6        1.65        0.00     20.71 o
  -4   0   6     1623.87     1665.47     81.86 o
  -2   0   6      215.63      149.63     29.96 o
   0   0   6     2111.74     2371.24     90.72 o
   2   0   6      793.17     1006.43     48.72 o
   4   0   6       27.90        9.38     16.28 o
  -7   1   6      155.69      153.03     16.12 o
  -6   1   6       72.87       92.90     12.73 o
  -5   1   6       32.71       53.82     13.83 o
  -4   1   6       13.72       36.45      9.71 o
  -3   1   6      408.66       52.49     63.87 o
  -2   1   6      303.04      298.21     22.28 o
  -1   1   6     1014.96      852.03     24.43 o
   0   1   6      963.28     1086.62     34.83 o
   1   1   6      727.87      763.12     27.78 o
   2   1   6       24.45       13.01      7.45 o
   3   1   6      598.58      697.24     48.42 o
   4   1   6      207.60      185.61     17.44 o
   5   1   6        4.48       32.19     22.43 o
  -7   2   6      128.23      108.03     15.30 o
  -6   2   6     1119.79     1176.87     45.42 o
  -5   2   6      908.74      858.64     61.19 o
  -4   2   6     3250.09     3410.27    101.85 o
  -3   2   6      808.84      734.71     73.85 o
  -2   2   6     2374.71     2039.08     62.29 o
  -1   2   6        7.35        0.95      5.14 o
   0   2   6        6.40       24.19      7.41 o
   1   2   6       11.44       11.49      9.02 o
   2   2   6      151.51      172.23     13.04 o
   3   2   6      920.41      993.35     40.31 o
   4   2   6      177.15      190.98     19.81 o
   5   2   6       10.17        0.00     19.85 o
  -7   3   6       20.84       15.12     10.61 o
  -6   3   6      224.75      267.88     30.67 o
  -5   3   6      273.83      289.49     21.27 o
  -4   3   6      339.60      341.90     36.07 o
  -3   3   6       86.70       97.84     12.49 o
  -2   3   6      179.15      172.81     19.79 o
  -1   3   6      226.21      249.30     16.10 o
   0   3   6     3372.05     3158.11     88.83 o
   1   3   6       70.90       73.16     12.24 o
   2   3   6      852.20      856.38     35.28 o
   3   3   6        0.10        0.00      9.42 o
   4   3   6      159.93      136.19     16.07 o
   5   3   6        1.14        0.00     19.68 o
  -7   4   6        0.63        0.00     10.65 o
  -6   4   6      104.89      138.93     17.21 o
  -5   4   6       80.04       95.69     13.93 o
  -4   4   6      291.35      265.70     18.47 o
  -3   4   6     1027.08      976.99     45.48 o
  -2   4   6      571.04      549.19     47.60 o
  -1   4   6      781.57      741.28     28.56 o
   0   4   6       60.27       73.18      9.73 o
   1   4   6      154.32      155.64     30.54 o
   2   4   6       32.77       40.07     15.27 o
   3   4   6      287.12      322.04     20.51 o
   4   4   6      100.91      116.35     15.32 o
   5   4   6        3.12        7.87     27.32 o
  -7   5   6       28.88       25.96     14.74 o
  -6   5   6       39.75       29.53     12.69 o
  -5   5   6      142.00      150.28     18.07 o
  -4   5   6       56.23       54.12     11.76 o
  -3   5   6       46.35       52.89     13.80 o
  -2   5   6      202.29      201.87     29.43 o
  -1   5   6     2815.81     2605.30     88.03 o
   0   5   6        7.36        6.81      7.58 o
   1   5   6     2308.56     2524.66     87.34 o
   2   5   6      380.81      502.16     26.09 o
   3   5   6       48.55       72.86     11.66 o
   4   5   6        9.36       16.80     11.28 o
   5   5   6        1.25       29.93     22.01 o
  -7   6   6      341.76      260.75     37.24 o
  -6   6   6      578.52      748.04     49.04 o
  -5   6   6     1833.24     2086.54     87.29 o
  -4   6   6      246.48      255.93     20.36 o
  -3   6   6     4128.03     3909.38    132.60 o
  -2   6   6      110.11      133.21     15.28 o
  -1   6   6     1141.62     1106.95     42.28 o
   0   6   6       53.42       57.52     12.12 o
   1   6   6      377.89      427.65     29.89 o
   2   6   6       20.91       39.00      9.82 o
   3   6   6       98.39      113.84     13.37 o
   4   6   6       89.35      117.63     18.95 o
  -7   7   6       39.65       56.38     25.34 o
  -6   7   6      681.51      718.67     40.30 o
  -5   7   6      363.50      451.43     41.84 o
  -4   7   6      110.42      103.28     16.10 o
  -3   7   6      411.79      430.92     27.46 o
  -2   7   6      859.06      845.24     42.74 o
  -1   7   6     2438.89     2152.89     80.23 o
   0   7   6     4087.11     4188.23    137.93 o
   1   7   6      393.89      405.37     23.22 o
   2   7   6     1100.08     1162.74     45.38 o
   3   7   6      557.46      534.87     30.56 o
   4   7   6       46.63       56.26     13.81 o
  -6   8   6      272.01      286.71     28.81 o
  -5   8   6      121.82      169.20     19.98 o
  -4   8   6      493.10      535.94     28.65 o
  -3   8   6      295.85      349.13     21.77 o
  -2   8   6        2.96       10.47     10.41 o
  -1   8   6     1070.81     1025.31     36.95 o
   0   8   6      523.14      566.57     26.85 o
   1   8   6      799.87      816.42     35.80 o
   2   8   6       38.85       35.47     13.43 o
   3   8   6       44.49       43.13     14.65 o
   4   8   6        1.04        0.00     32.95 o
  -6   9   6        4.53       21.23     13.89 o
  -5   9   6       18.81       22.47     14.58 o
  -4   9   6       28.96       19.29     11.48 o
  -3   9   6      185.99      195.98     19.24 o
  -2   9   6      189.05      194.91     19.72 o
  -1   9   6       56.86       45.16      9.67 o
   0   9   6     1200.05     1210.27     47.86 o
   1   9   6       12.47       22.14     10.19 o
   2   9   6        7.97        0.00     14.76 o
   3   9   6      172.08      183.78     16.23 o
   4   9   6       27.02       38.97     20.65 o
  -6  10   6      446.18      324.34     50.79 o
  -5  10   6     1263.66     1480.24     68.76 o
  -4  10   6      325.76      368.23     23.98 o
  -3  10   6     1202.63     1214.18     53.91 o
  -2  10   6      814.88      837.62     39.53 o
  -1  10   6       50.11       45.09     16.19 o
   0  10   6      377.15      392.79     30.80 o
   1  10   6      135.63      147.94     14.05 o
   2  10   6       18.84       13.85     10.20 o
   3  10   6      204.25      220.25     17.55 o
   4  10   6       24.58        0.00     19.72 o
  -6  11   6       43.42       30.67     13.69 o
  -5  11   6      100.93      114.86     19.06 o
  -4  11   6       22.32       45.42     12.53 o
  -3  11   6     1089.19     1105.10     51.42 o
  -2  11   6      117.77      143.57     16.14 o
  -1  11   6     2521.36     2699.69     89.61 o
   0  11   6        8.24        4.53     13.35 o
   1  11   6     4755.24     4970.40    151.28 o
   2  11   6       65.29       70.49     14.76 o
   3  11   6      338.69      371.71     30.91 o
   4  11   6       42.06       56.22     24.88 o
  -6  12   6      141.96      140.43     18.93 o
  -5  12   6      342.22      429.50     30.76 o
  -4  12   6      533.49      670.89     35.29 o
  -3  12   6       77.36       60.54     14.80 o
  -2  12   6     2429.22     2487.35     92.19 o
  -1  12   6      254.30      248.31     18.86 o
   0  12   6        3.18        0.00      9.93 o
   1  12   6       52.72       47.85     11.07 o
   2  12   6        0.23        2.57     10.46 o
   3  12   6       52.68       61.81     15.28 o
   4  12   6        8.67        0.40     23.57 o
  -6  13   6      114.63       66.68     16.78 o
  -5  13   6        5.50       21.17     12.86 o
  -4  13   6       47.94       58.01     14.03 o
  -3  13   6      277.71      257.34     38.78 o
  -2  13   6      275.43      287.73     24.98 o
  -1  13   6       14.09        3.02     18.03 o
   0  13   6      131.61      132.01     16.54 o
   1  13   6       20.68       32.78     16.23 o
   2  13   6        0.18        8.45     12.89 o
   3  13   6       18.37       10.91     15.30 o
   4  13   6       10.64       56.30     39.66 o
  -6  14   6      162.19       57.14     23.24 o
  -5  14   6       51.58       74.95     14.19 o
  -4  14   6     1060.72     1167.92     59.28 o
  -3  14   6       38.28       39.91     11.93 o
  -2  14   6     1298.50     1189.04     79.19 o
  -1  14   6       25.46       25.32     11.14 o
   0  14   6      555.20      613.66     33.28 o
   1  14   6        1.11        0.00     12.82 o
   2  14   6        0.64       12.08     13.40 o
   3  14   6      101.78       56.66     20.55 o
   4  14   6       92.82       67.43     32.17 o
  -5  15   6      108.01      129.44     17.35 o
  -4  15   6       50.07       36.58     13.68 o
  -3  15   6      392.10      389.39     25.81 o
  -2  15   6     1408.66     1332.45     57.91 o
  -1  15   6     1075.99     1064.77     44.77 o
   0  15   6      264.08      287.32     22.47 o
   1  15   6      427.02      460.60     30.33 o
   2  15   6      131.89      123.56     17.50 o
   3  15   6      258.61      242.89     25.45 o
  -5  16   6      746.26      826.18     54.04 o
  -4  16   6      172.11      111.54     18.31 o
  -3  16   6      891.42      909.28     37.97 o
  -2  16   6        0.75        7.35     11.46 o
  -1  16   6       40.24       47.80     12.71 o
   0  16   6      492.12      467.96     30.01 o
   1  16   6      114.63      136.91     18.13 o
   2  16   6       24.86       36.81     14.25 o
   3  16   6      111.40       94.72     18.83 o
  -5  17   6        0.61        0.00     19.33 o
  -4  17   6        5.38        0.00     13.75 o
  -3  17   6       15.35        0.00      9.49 o
  -2  17   6      115.09      128.67     14.51 o
  -1  17   6       23.55       55.12     13.08 o
   0  17   6       91.69       76.61     14.77 o
   1  17   6       48.40       25.33     13.15 o
   2  17   6        0.03        5.46     25.70 o
   3  17   6        5.25        0.00     15.77 o
  -5  18   6      294.63      268.40     63.16 o
  -4  18   6      387.34      373.11     23.75 o
  -3  18   6      335.86      375.78     28.06 o
  -2  18   6      165.33      225.57     17.72 o
  -1  18   6      471.49      411.86     25.19 o
   0  18   6        0.66        0.00     11.26 o
   1  18   6      201.59      236.77     21.18 o
   2  18   6       12.92       37.93     17.04 o
  -4  19   6       36.04       52.34     11.15 o
  -3  19   6       75.15       70.61     11.58 o
  -2  19   6      494.59      560.29     38.43 o
  -1  19   6        2.39        0.00      9.23 o
   0  19   6      207.13      266.17     22.04 o
   1  19   6       15.34        5.79     11.61 o
   2  19   6      589.87      598.98    100.46 o
  -4  20   6      350.89      316.78     20.99 o
  -3  20   6      617.53      651.93     34.34 o
  -2  20   6       11.44        8.19     12.00 o
  -1  20   6      102.76      138.55     17.70 o
   0  20   6        3.22        0.00     14.88 o
   1  20   6      103.10      124.76     18.81 o
   2  20   6      105.48       89.61     34.59 o
  -4  21   6       49.62       43.19     12.71 o
  -3  21   6       61.91       55.34     15.51 o
  -2  21   6        0.69        3.05      9.59 o
  -1  21   6       20.95       10.03     13.70 o
   0  21   6      136.42      136.25     34.22 o
   1  21   6       46.33       64.07     15.02 o
   2  21   6       10.02        7.05     14.98 o
  -3  22   6      250.98      231.05     21.97 o
  -2  22   6       11.92        0.00     19.81 o
  -1  22   6      320.64      351.88     42.74 o
   0  22   6       10.25       16.66     15.93 o
   1  22   6       67.22       60.04     25.78 o
  -3  23   6      210.46      207.12     45.83 o
  -2  23   6       62.80       59.56     15.44 o
  -1  23   6      383.40      454.36     95.46 o
   0  23   6      585.59      758.49     55.83 o
  -2  24   6      136.92      106.65     46.71 o
  -1  24   6       30.68        8.34     33.49 o
   0  24   6       57.28        0.00     64.34 o
  -7   0   7       23.79       11.46     14.98 o
  -5   0   7       21.93       41.07     17.53 o
  -1   0   7     2830.65     2718.67    103.37 o
   1   0   7     1288.27     1471.74     64.61 o
   3   0   7       83.67      114.54     22.91 o
  -7   1   7       55.87       65.83     35.26 o
  -6   1   7      164.55      187.95     19.09 o
  -5   1   7      876.34      808.81     58.48 o
  -4   1   7       63.39       82.88     15.67 o
  -3   1   7       42.02       57.93     20.23 o
  -2   1   7      252.57      240.45     24.98 o
  -1   1   7      106.74      115.78     13.19 o
   0   1   7      304.71      330.44     18.62 o
   1   1   7       34.75       54.01      8.59 o
   2   1   7      108.03       97.88     13.13 o
   3   1   7      254.77      250.82     21.38 o
   4   1   7        0.06        0.00     10.30 o
  -7   2   7      186.00      126.90     17.84 o
  -6   2   7      215.37      246.85     23.21 o
  -5   2   7      604.03      543.70     33.46 o
  -4   2   7       39.16       56.76     13.08 o
  -3   2   7      757.48      739.49     35.25 o
  -2   2   7      351.93      348.12     35.24 o
  -1   2   7       23.47       20.25      9.66 o
   0   2   7       22.05       29.51      7.53 o
   1   2   7       21.80       21.10      7.87 o
   2   2   7       79.43       92.17     12.58 o
   3   2   7      249.56      214.83     19.67 o
   4   2   7      224.65      187.24     20.49 o
  -7   3   7       36.12        0.00     23.80 o
  -6   3   7      334.69      306.52     25.79 o
  -5   3   7        7.49        6.00     15.20 o
  -4   3   7      805.34      760.69     46.96 o
  -3   3   7      262.22      265.28     19.63 o
  -2   3   7        0.24       11.68      8.60 o
  -1   3   7      516.94      512.88     25.97 o
   0   3   7     1435.95     1411.26     49.01 o
   1   3   7      704.14      755.46     33.18 o
   2   3   7       17.58       13.11     10.45 o
   3   3   7       67.79       82.87     12.27 o
   4   3   7      182.62      192.97     17.17 o
  -6   4   7       10.56       19.46     13.83 o
  -5   4   7        4.89       15.42     12.77 o
  -4   4   7     1810.45     1842.03     79.52 o
  -3   4   7     1363.83     1264.35     66.59 o
  -2   4   7     1070.70      908.38     54.28 o
  -1   4   7     2993.47     2945.39     99.20 o
   0   4   7     2342.74     2468.86     85.45 o
   1   4   7      437.85      446.27     24.12 o
   2   4   7      122.56      145.45     14.96 o
   3   4   7       81.77       63.79     11.96 o
   4   4   7        7.59       15.14     10.87 o
  -6   5   7        0.87        0.47     16.31 o
  -5   5   7      666.71      686.38     69.54 o
  -4   5   7      318.56      296.19     24.22 o
  -3   5   7        5.86       22.17     11.81 o
  -2   5   7      205.91      223.32     25.03 o
  -1   5   7      257.67      286.08     19.57 o
   0   5   7      345.32      283.77     36.03 o
   1   5   7        7.35        4.35      8.77 o
   2   5   7      168.85      142.20     14.60 o
   3   5   7       37.40       63.07     11.03 o
   4   5   7       84.35       87.41     13.31 o
  -6   6   7      424.16      488.59     88.88 o
  -5   6   7      714.54      675.57     57.75 o
  -4   6   7       27.13       11.35     12.01 o
  -3   6   7      124.14      137.81     17.82 o
  -2   6   7      450.11      502.42     29.35 o
  -1   6   7      169.56      169.51     16.01 o
   0   6   7        5.76       20.55      8.88 o
   1   6   7     1053.42     1050.38     44.60 o
   2   6   7      314.37      338.93     21.46 o
   3   6   7        0.58        0.00      9.02 o
   4   6   7       24.75        0.00     12.54 o
  -6   7   7       67.55       66.79     31.31 o
  -5   7   7       33.16       37.24     15.69 o
  -4   7   7       33.70       24.47     13.44 o
  -3   7   7       58.05       51.19     12.68 o
  -2   7   7      756.87      769.35     38.97 o
  -1   7   7      297.87      305.14     29.77 o
   0   7   7       13.71       22.06      9.24 o
   1   7   7      150.15      133.76     19.76 o
   2   7   7       17.47       47.93     10.81 o
   3   7   7      118.99      109.83     13.53 o
   4   7   7      144.32       89.93     23.69 o
  -6   8   7        2.87       10.86     14.07 o
  -5   8   7      307.96      303.03     25.98 o
  -4   8   7     2577.81     2513.77    156.35 o
  -3   8   7      134.02      161.63     25.36 o
  -2   8   7     3420.76     3463.68    123.19 o
  -1   8   7      208.82      214.10     18.30 o
   0   8   7     2128.36     2164.58     84.96 o
   1   8   7      641.93      618.94     36.51 o
   2   8   7      406.45      501.69     28.65 o
   3   8   7        3.42       10.65     10.24 o
   4   8   7       18.90        6.19     19.35 o
  -6   9   7      442.78      507.57     65.88 o
  -5   9   7       20.68       14.60     14.19 o
  -4   9   7        1.77        3.87     12.23 o
  -3   9   7        9.36       23.64     11.48 o
  -2   9   7       40.30       60.66     13.22 o
  -1   9   7        1.56        8.67      9.68 o
   0   9   7      306.82      279.61     21.96 o
   1   9   7      594.20      615.09     35.16 o
   2   9   7      155.74      161.99     16.64 o
   3   9   7        3.64        0.00     10.01 o
   4   9   7      219.46      201.92     62.76 o
  -6  10   7      203.20      232.45     33.79 o
  -5  10   7      472.82      543.22     37.96 o
  -4  10   7       38.73       44.97     21.75 o
  -3  10   7     1371.90     1364.34     77.84 o
  -2  10   7       14.00       14.62     11.26 o
  -1  10   7      367.15      360.50     23.63 o
   0  10   7      732.65      682.71     36.81 o
   1  10   7      302.56      311.79     21.28 o
   2  10   7      362.19      392.01     28.62 o
   3  10   7       15.72       13.82     10.50 o
   4  10   7        0.93        0.00     33.05 o
  -6  11   7       21.83       18.32     14.69 o
  -5  11   7      588.34      615.32     39.93 o
  -4  11   7        0.88       12.17     13.79 o
  -3  11   7      114.64      111.02     19.21 o
  -2  11   7      462.53      471.85     36.53 o
  -1  11   7      217.93      237.84     20.35 o
   0  11   7       11.57       28.11     11.71 o
   1  11   7       40.20       37.76     11.07 o
   2  11   7       29.62       25.69     11.66 o
   3  11   7        9.10        0.00     12.49 o
  -6  12   7       24.79       23.92     21.35 o
  -5  12   7      553.35      548.35     54.85 o
  -4  12   7       30.86       15.11     14.40 o
  -3  12   7       49.47       66.77     13.78 o
  -2  12   7      895.59      874.97     75.43 o
  -1  12   7     1932.74     1844.64     98.15 o
   0  12   7     1220.97     1225.85     52.91 o
   1  12   7        1.27        0.00     10.50 o
   2  12   7      415.23      454.02     31.94 o
   3  12   7       25.53       34.73     13.36 o
  -5  13   7       48.55       18.27     32.38 o
  -4  13   7      215.85      243.01     21.09 o
  -3  13   7      226.68      188.63     24.33 o
  -2  13   7        0.13        0.00     13.62 o
  -1  13   7       88.39      119.82     15.93 o
   0  13   7       96.79      106.22     15.99 o
   1  13   7        5.10       24.89     12.94 o
   2  13   7      214.48      236.92     22.94 o
   3  13   7        2.74       14.30     13.42 o
  -5  14   7      103.30      111.54     22.66 o
  -4  14   7       69.76       76.25     14.35 o
  -3  14   7     1044.54     1110.44     62.64 o
  -2  14   7     1012.17     1029.90     59.01 o
  -1  14   7        1.29        0.00     10.88 o
   0  14   7      569.62      557.85     31.52 o
   1  14   7       52.49       85.81     15.41 o
   2  14   7      142.57      157.83     18.17 o
   3  14   7        7.92        9.93     13.83 o
  -5  15   7       56.00       37.92     21.01 o
  -4  15   7        5.22       15.25     11.81 o
  -3  15   7        1.31       23.78     10.53 o
  -2  15   7       22.42       33.57     20.71 o
  -1  15   7     1483.58     1620.98     61.09 o
   0  15   7      311.60      374.14     33.05 o
   1  15   7       57.57       55.01     22.07 o
   2  15   7       61.68       87.53     15.29 o
   3  15   7       13.74       33.49     33.93 o
  -5  16   7       50.59       59.96     14.59 o
  -4  16   7      398.90      404.49     30.85 o
  -3  16   7      501.74      546.40     28.60 o
  -2  16   7       80.97       80.49     14.66 o
  -1  16   7      493.79      569.20     30.76 o
   0  16   7        0.07       15.72     14.72 o
   1  16   7      256.22      289.03     23.63 o
   2  16   7       84.82       61.65     14.53 o
  -5  17   7      311.97      271.85     55.75 o
  -4  17   7      182.55      158.25     16.52 o
  -3  17   7       80.67       91.12     12.96 o
  -2  17   7       25.18       38.55     11.77 o
  -1  17   7        6.18        1.91     11.12 o
   0  17   7       41.63       25.59     12.64 o
   1  17   7      232.44      227.72     20.48 o
   2  17   7      121.00      115.78     20.84 o
  -4  18   7      207.72      179.14     20.03 o
  -3  18   7       94.19      101.29     12.72 o
  -2  18   7      540.31      733.68     37.12 o
  -1  18   7       25.39       31.48     11.75 o
   0  18   7      247.56      240.44     19.03 o
   1  18   7        4.99        0.43      9.83 o
   2  18   7        7.98        5.90     24.02 o
  -4  19   7       53.42       81.67     12.27 o
  -3  19   7      119.34      142.40     13.64 o
  -2  19   7       61.22       83.13     12.88 o
  -1  19   7      264.17      285.65     19.23 o
   0  19   7        9.36       26.52     17.28 o
   1  19   7       27.09       47.75     12.28 o
  -4  20   7      261.08      211.09     47.59 o
  -3  20   7        5.31        3.77      9.72 o
  -2  20   7      205.92      233.76     24.41 o
  -1  20   7       59.02       78.34     20.73 o
   0  20   7       30.77       21.01     10.59 o
   1  20   7        0.55       22.42     14.76 o
  -3  21   7      226.03      244.36     28.01 o
  -2  21   7        9.97        0.00     10.16 o
  -1  21   7       10.12       10.28     11.23 o
   0  21   7       73.63       47.53     14.63 o
  -2  22   7      253.66      238.78     20.55 o
  -1  22   7      136.38      125.43     16.63 o
  -6   0   8      587.65      568.49     56.41 o
  -4   0   8     1708.65     1698.75    118.21 o
   0   0   8      389.10      452.77     32.98 o
   2   0   8      349.00      375.94     39.92 o
  -6   1   8      168.64      204.66     48.26 o
  -5   1   8      431.04      425.56     35.98 o
  -4   1   8       60.63       60.75     39.86 o
  -3   1   8       91.83       99.46     19.85 o
  -2   1   8      153.86      181.09     44.02 o
  -1   1   8        0.16        0.00      8.97 o
   0   1   8      352.55      348.48     22.09 o
   1   1   8      119.12       96.65     12.75 o
   2   1   8      100.33       99.77     16.18 o
   3   1   8        9.65        0.00     11.05 o
  -6   2   8       45.87       65.59     13.80 o
  -5   2   8       82.94      101.74     18.07 o
  -4   2   8       51.51       75.79     17.43 o
  -3   2   8      129.74      130.94     18.69 o
  -2   2   8        6.72        0.00     17.09 o
  -1   2   8        0.42        9.75     14.53 o
   0   2   8       26.65       10.24     13.01 o
   1   2   8       52.76       41.40     14.34 o
   2   2   8       15.22       17.01      9.92 o
   3   2   8      146.55      160.19     17.54 o
  -6   3   8       12.61        0.00     12.56 o
  -5   3   8       23.34       59.99     15.81 o
  -4   3   8      484.26      556.27     41.70 o
  -3   3   8      160.79      164.46     21.72 o
  -2   3   8       86.54       85.93     17.24 o
  -1   3   8       10.16        4.28     12.80 o
   0   3   8      471.90      476.81     49.18 o
   1   3   8      504.62      564.62     34.75 o
   2   3   8       26.74       18.64     10.14 o
   3   3   8       98.81      115.94     15.55 o
  -6   4   8       73.30       73.64     18.95 o
  -5   4   8      347.26      367.35     58.61 o
  -4   4   8      291.54      314.32     31.04 o
  -3   4   8     2590.62     2564.20    116.59 o
  -2   4   8     1485.41     1427.39     54.05 o
  -1   4   8      638.56      671.13     47.43 o
   0   4   8     1264.75     1409.76     58.96 o
   1   4   8       14.14       22.22      9.91 o
   2   4   8      115.91      133.37     14.37 o
   3   4   8        1.28       14.71     16.97 o
  -6   5   8      257.70      276.63     80.65 o
  -5   5   8      273.00      232.69     26.63 o
  -4   5   8      323.67      326.99     24.00 o
  -3   5   8      422.87      425.35     43.77 o
  -2   5   8      153.66      167.50     21.95 o
  -1   5   8       15.07       15.40     10.50 o
   0   5   8     1133.08     1187.57     51.33 o
   1   5   8      305.17      279.79     38.60 o
   2   5   8      276.54      270.52     19.09 o
   3   5   8       23.34       28.19     12.27 o
  -6   6   8       69.62       46.41     14.05 o
  -5   6   8        5.28       12.00     14.40 o
  -4   6   8       41.18       60.31     18.33 o
  -3   6   8      247.08      294.24     40.84 o
  -2   6   8      357.45      360.28     34.07 o
  -1   6   8       16.32        1.56      9.88 o
   0   6   8       53.60       59.18     10.80 o
   1   6   8      178.80      204.12     21.76 o
   2   6   8       75.25       80.38     12.68 o
   3   6   8       53.70       74.94     11.31 o
  -6   7   8      172.64      144.66     21.37 o
  -5   7   8        0.08        2.80     14.30 o
  -4   7   8        7.08        5.19     14.56 o
  -3   7   8      598.33      592.93     34.16 o
  -2   7   8      648.80      760.36     65.28 o
  -1   7   8      393.53      350.64     25.46 o
   0   7   8       76.42       72.10     13.45 o
   1   7   8       93.83       93.99     13.53 o
   2   7   8        2.22        0.00      9.20 o
   3   7   8       33.93       32.08     10.51 o
  -6   8   8       11.24        4.24     25.56 o
  -5   8   8      571.69      593.07     51.99 o
  -4   8   8       31.33       40.16     16.36 o
  -3   8   8      319.37      321.88     43.98 o
  -2   8   8       35.34       60.72     17.47 o
  -1   8   8     1895.06     1940.12     80.93 o
   0   8   8       72.58       71.67     15.80 o
   1   8   8      230.32      208.72     17.43 o
   2   8   8       12.27        3.52     10.15 o
   3   8   8       41.16       52.01     11.10 o
  -6   9   8      225.19      203.60     35.70 o
  -5   9   8      236.07      189.78     23.50 o
  -4   9   8      298.37      362.90     31.63 o
  -3   9   8      149.09      151.53     17.77 o
  -2   9   8      246.49      194.95     26.28 o
  -1   9   8      755.87      703.20     36.19 o
   0   9   8       22.35       45.99     12.21 o
   1   9   8      519.29      520.36     30.22 o
   2   9   8      268.02      284.64     29.23 o
   3   9   8      175.24      147.97     16.38 o
  -6  10   8       23.00       40.10     27.32 o
  -5  10   8       71.89      112.10     20.42 o
  -4  10   8      157.25      177.55     23.30 o
  -3  10   8        9.57       13.46     20.63 o
  -2  10   8      210.91      171.35     38.02 o
  -1  10   8       71.20       94.66     14.20 o
   0  10   8      502.08      481.90     39.11 o
   1  10   8       99.35      121.71     18.04 o
   2  10   8       51.10       54.78     11.74 o
   3  10   8        3.34        6.64     19.46 o
  -5  11   8       30.36       46.95     17.19 o
  -4  11   8      111.60      132.35     17.26 o
  -3  11   8      397.03      425.19     27.09 o
  -2  11   8      665.78      638.66     46.11 o
  -1  11   8      410.39      439.83     28.85 o
   0  11   8      162.79      234.99     29.85 o
   1  11   8        4.55        8.10     16.86 o
   2  11   8        9.62       24.26     16.48 o
   3  11   8       46.52       16.20     27.06 o
  -5  12   8       80.00       96.04     18.60 o
  -4  12   8      923.44     1030.25     46.87 o
  -3  12   8      236.48      274.00     23.85 o
  -2  12   8      320.87      348.17     32.05 o
  -1  12   8      223.60      224.46     20.21 o
   0  12   8      195.40      202.01     33.64 o
   1  12   8        0.66        0.00     11.15 o
   2  12   8       30.27       35.26     13.84 o
  -5  13   8      161.85      147.49     21.45 o
  -4  13   8        4.74       23.81     12.97 o
  -3  13   8        1.19        0.00     12.50 o
  -2  13   8        4.78        3.53     20.66 o
  -1  13   8      782.06      773.53     61.29 o
   0  13   8      235.94      264.10     25.95 o
   1  13   8      212.17      241.02     25.45 o
   2  13   8       65.60       51.05     13.85 o
  -5  14   8      390.95      334.98     29.67 o
  -4  14   8       18.24       21.83     13.18 o
  -3  14   8      204.07      259.90     19.84 o
  -2  14   8      462.97      448.92     54.59 o
  -1  14   8      412.87      411.56     25.81 o
   0  14   8        8.03        6.45     11.38 o
   1  14   8        8.50        0.00     11.41 o
   2  14   8       28.02       15.49     14.02 o
  -5  15   8      323.64      256.33     30.15 o
  -4  15   8        0.95        0.00     12.05 o
  -3  15   8      274.54      289.03     21.94 o
  -2  15   8      216.80      206.03     20.72 o
  -1  15   8       37.71       33.69     12.20 o
   0  15   8       11.05       35.71     20.40 o
   1  15   8       59.59       38.71     13.16 o
   2  15   8       14.67        0.00     12.07 o
  -4  16   8      436.01      420.96     36.61 o
  -3  16   8       58.73       74.71     12.25 o
  -2  16   8      584.52      632.49     68.06 o
  -1  16   8       23.88       23.49     11.98 o
   0  16   8      244.66      263.01     21.75 o
   1  16   8       10.24       29.93     11.99 o
   2  16   8       37.24       33.49     48.04 o
  -4  17   8       69.97       60.30     13.67 o
  -3  17   8        0.33        4.48     10.02 o
  -2  17   8       29.15       45.03     11.56 o
  -1  17   8        1.77        3.85     13.03 o
   0  17   8      174.38      189.86     18.36 o
   1  17   8       38.31       37.80     12.91 o
  -4  18   8      336.91      214.61     61.70 o
  -3  18   8      487.82      460.36     30.62 o
  -2  18   8       22.36       19.22     10.32 o
  -1  18   8      181.76      212.44     16.89 o
   0  18   8       21.67        5.87      9.79 o
   1  18   8      153.44      131.89     48.70 o
  -3  19   8       48.70       40.55     12.29 o
  -2  19   8        1.16        0.00      9.90 o
  -1  19   8       29.96       43.29     11.41 o
   0  19   8        6.95       22.42      9.78 o
  -2  20   8       40.82       41.05     13.32 o
  -1  20   8       83.54       75.63     24.96 o
  -5   0   9      257.91      248.99     36.14 o
  -3   0   9      397.94      302.31    144.11 o
  -1   0   9      210.64      219.34     80.22 o
   1   0   9       13.16       35.98     30.61 o
   3   0   9       20.07        0.00     13.68 o
  -6   1   9      264.23      209.27     71.39 o
  -5   1   9      654.66      937.04    206.46 o
  -4   1   9      431.82      403.93     45.05 o
  -3   1   9      487.60      540.08    126.78 o
  -2   1   9       29.23        8.95     83.44 o
  -1   1   9      897.62      888.21     53.23 o
   0   1   9       22.11        0.22     18.18 o
   1   1   9       17.63       14.02     14.06 o
   2   1   9       43.95       33.29     12.36 o
   3   1   9        2.30       20.40     10.90 o
  -6   2   9       96.25       48.51     13.93 o
  -5   2   9        1.55        6.60     14.32 o
  -4   2   9      104.62      108.14     24.55 o
  -3   2   9      131.86      150.10     47.20 o
  -2   2   9       79.35       86.39     27.32 o
  -1   2   9      904.52      165.55    163.72 o
   0   2   9       17.88        4.55     23.51 o
   1   2   9      233.19      263.05     37.52 o
   2   2   9       81.06       71.95     14.27 o
   3   2   9       46.68       40.11     17.10 o
  -6   3   9       52.27       15.16     12.64 o
  -5   3   9      852.75      961.88     60.61 o
  -4   3   9       23.79       28.66     18.52 o
  -3   3   9      957.99      923.61     62.55 o
  -2   3   9       82.52       90.76     26.91 o
  -1   3   9      596.10      583.52    143.56 o
   0   3   9       10.57        0.00     10.28 o
   1   3   9      126.99      127.49     20.00 o
   2   3   9       13.99        0.00     11.58 o
   3   3   9        5.43        0.00     29.97 o
  -6   4   9       80.28       41.87     16.75 o
  -5   4   9        0.29        0.00     15.42 o
  -4   4   9       95.16      116.76     28.44 o
  -3   4   9       50.46       60.15     19.67 o
  -2   4   9      341.36      369.41     63.76 o
  -1   4   9       19.12        5.96     18.71 o
   0   4   9      321.45      270.88     33.50 o
   1   4   9        0.74        0.00     12.51 o
   2   4   9        9.20        4.74     11.62 o
   3   4   9      137.07       61.26     35.26 o
  -6   5   9       71.43        0.00     16.31 o
  -5   5   9        0.58        0.00     15.77 o
  -4   5   9      226.48      184.79     75.14 o
  -3   5   9       12.29        7.83     17.61 o
  -2   5   9     1540.56     1485.17     92.99 o
  -1   5   9      583.52      626.51     55.47 o
   0   5   9      118.76       98.62     19.99 o
   1   5   9       98.72       88.33     19.22 o
   2   5   9        0.23        0.00     11.59 o
  -5   6   9        0.63        0.00     19.83 o
  -4   6   9      335.72      286.71     30.02 o
  -3   6   9       19.97       29.23     17.89 o
  -2   6   9     1045.38      972.34     55.85 o
  -1   6   9        2.72       12.48     11.73 o
   0   6   9      503.95      565.21     58.34 o
   1   6   9       27.25       26.24     14.39 o
   2   6   9       33.15       42.65     10.48 o
  -5   7   9      919.61      869.92     80.21 o
  -4   7   9       59.67       54.22     18.26 o
  -3   7   9      185.29      233.07     31.72 o
  -2   7   9      334.21      323.12     60.82 o
  -1   7   9      560.48      523.07     31.37 o
   0   7   9        5.34        0.00     12.26 o
   1   7   9       30.31       35.92     14.91 o
   2   7   9       42.95       16.92     14.10 o
  -5   8   9       13.80       10.70     32.54 o
  -4   8   9      303.33      321.60     33.62 o
  -3   8   9       25.61       21.02     14.38 o
  -2   8   9        2.82        0.00     14.14 o
  -1   8   9       39.90       33.44     12.17 o
   0   8   9       15.82        0.00     24.44 o
   1   8   9       75.14       59.58     18.56 o
   2   8   9       14.63        3.72      9.23 o
  -5   9   9      127.09       96.35     20.61 o
  -4   9   9        1.75       14.27     15.80 o
  -3   9   9      187.57      164.52     26.52 o
  -2   9   9       76.83       83.02     18.75 o
  -1   9   9       33.62       19.95     18.18 o
   0   9   9       49.67       44.44     17.18 o
   1   9   9        1.68       17.03     10.34 o
   2   9   9        1.25        0.00      9.22 o
  -5  10   9       25.31        0.00     21.37 o
  -4  10   9       20.91       27.52     15.75 o
  -3  10   9      171.59      184.50     32.07 o
  -2  10   9      133.26      147.06     26.50 o
  -1  10   9       65.64       54.90     24.83 o
   0  10   9      338.51      390.97     47.73 o
   1  10   9       38.33       59.23     26.16 o
   2  10   9      213.98      220.44     18.74 o
  -5  11   9       11.96        8.88     33.49 o
  -4  11   9      574.55      555.26     39.04 o
  -3  11   9        0.98        8.69     19.37 o
  -2  11   9      239.31      256.32     45.52 o
  -1  11   9      100.99       80.20     22.96 o
   0  11   9       89.14       73.93     28.85 o
   1  11   9        0.03        0.00     17.30 o
   2  11   9       68.11       56.41     32.30 o
  -4  12   9       70.79       49.59     18.69 o
  -3  12   9      470.18      434.21     28.31 o
  -2  12   9       11.02        0.00     14.75 o
  -1  12   9      167.88      159.17     38.50 o
   0  12   9       46.21       36.78     32.81 o
   1  12   9        1.35        1.82     11.02 o
   2  12   9       59.77        8.81     41.87 o
  -4  13   9        0.25        3.51     16.35 o
  -3  13   9       51.53       47.23     14.50 o
  -2  13   9        0.63        2.15     21.73 o
  -1  13   9        6.17        0.00     34.69 o
   0  13   9      423.15      414.05     35.44 o
   1  13   9       42.85       33.39     12.19 o
  -4  14   9       13.93       23.75     16.40 o
  -3  14   9       28.33       45.23     12.44 o
  -2  14   9        7.77       15.86     14.84 o
  -1  14   9      682.05      704.89     42.95 o
   0  14   9        7.47        1.13     32.41 o
   1  14   9      274.79      231.26     28.54 o
  -4  15   9      612.21      609.12     70.20 o
  -3  15   9       27.79        7.18     14.62 o
  -2  15   9      375.61      395.28     50.15 o
  -1  15   9       81.36      108.60     20.11 o
   0  15   9       67.65       52.77     29.05 o
   1  15   9      102.85      107.68     29.13 o
  -3  16   9       94.16       96.79     14.88 o
  -2  16   9      179.75      188.89     27.63 o
  -1  16   9       25.95       46.76     14.49 o
   0  16   9       44.23       29.34     22.37 o
  -3  17   9       48.73       35.71     24.20 o
  -2  17   9       16.80       21.98     10.95 o
  -1  17   9       95.22      106.10     14.43 o
   0  17   9        2.61        0.00     27.68 o
  -2  18   9      104.42      117.66     31.73 o
  -4   0  10      403.35      319.50    125.16 o
  -2   0  10      182.47       96.51    127.80 o
   0   0  10       12.01        0.31     20.06 o
  -5   1  10      294.83      145.21     23.20 o
  -4   1  10        1.75       22.62     35.00 o
  -3   1  10      531.90      418.55    112.28 o
  -2   1  10      119.43      190.63     96.42 o
  -1   1  10        0.86       23.94     23.54 o
   0   1  10       19.25       34.93     14.71 o
   1   1  10        4.75        6.60     12.09 o
  -5   2  10       12.44       23.36     22.48 o
  -4   2  10      824.72      502.44     54.07 o
  -3   2  10       54.13      133.21     82.99 o
  -2   2  10      996.64      413.61    219.46 o
  -1   2  10      201.44      212.08     36.80 o
   0   2  10      314.06      298.06     40.91 o
   1   2  10       41.53       48.48     24.93 o
  -5   3  10       19.21       22.03     22.48 o
  -4   3  10      241.58      236.83     57.29 o
  -3   3  10      168.85      176.21     90.98 o
  -2   3  10      245.88      212.13     98.93 o
  -1   3  10        5.42        0.00     26.46 o
   0   3  10       80.27       82.09     25.03 o
   1   3  10       35.22        0.00     18.96 o
  -5   4  10       16.19       20.27     21.15 o
  -4   4  10      452.28      288.21    125.38 o
  -3   4  10        0.02       33.85     34.67 o
  -2   4  10       99.28      155.13     40.93 o
  -1   4  10      119.23      132.77     23.34 o
   0   4  10       84.82      100.70     19.86 o
   1   4  10       65.02       62.33     14.07 o
  -5   5  10       64.66       48.04     22.03 o
  -4   5  10       29.42       25.09     30.19 o
  -3   5  10      115.69       97.03     27.25 o
  -2   5  10      334.87      268.80     80.60 o
  -1   5  10      164.88      193.46     39.18 o
   0   5  10        8.23        9.44     16.52 o
   1   5  10        9.09        8.57     15.98 o
  -5   6  10      103.26       27.76     18.95 o
  -4   6  10      212.81      155.71     29.92 o
  -3   6  10      132.51      156.98     30.00 o
  -2   6  10       35.55       62.66     18.91 o
  -1   6  10      762.16      819.36     56.36 o
   0   6  10      143.21      156.45     29.44 o
   1   6  10       85.38       64.18     20.48 o
  -5   7  10       40.18       29.09     19.83 o
  -4   7  10      626.73      334.54    151.82 o
  -3   7  10       53.34       48.26     26.02 o
  -2   7  10       21.92       38.69     18.32 o
  -1   7  10        8.98        9.55     18.76 o
   0   7  10       34.88       13.20     32.79 o
   1   7  10      148.73      126.18     20.61 o
  -4   8  10      215.06      151.17     32.64 o
  -3   8  10       13.57       31.58     24.84 o
  -2   8  10       52.11       62.73     17.44 o
  -1   8  10       14.70        8.19     33.52 o
   0   8  10       12.31        8.46     23.22 o
   1   8  10       46.56       36.38     17.82 o
  -4   9  10        8.73        0.00     25.89 o
  -3   9  10       51.59       38.55     39.44 o
  -2   9  10       19.00       39.03     15.16 o
  -1   9  10       91.74       92.93     21.33 o
   0   9  10       11.57       15.80     11.74 o
   1   9  10       42.95       27.85     37.72 o
  -4  10  10        1.74        0.00     36.46 o
  -3  10  10      165.23      144.13     28.08 o
  -2  10  10      127.03      127.32     19.45 o
  -1  10  10      132.66      141.32     33.70 o
   0  10  10        7.67        2.34     10.99 o
   1  10  10        0.54        0.00     26.02 o
  -4  11  10       81.94       76.15     47.15 o
  -3  11  10      197.79      160.00     29.07 o
  -2  11  10        0.78       15.14     22.98 o
  -1  11  10        3.01        0.00     11.59 o
   0  11  10       13.26        0.00     12.13 o
  -3  12  10      263.52      240.00     36.45 o
  -2  12  10        0.12       34.28     25.15 o
  -1  12  10       21.29       13.51     17.34 o
   0  12  10       93.98       77.66     23.37 o
  -3  13  10       61.46       35.32     20.85 o
  -2  13  10       31.97       34.46     14.96 o
  -1  13  10      264.45      238.43     28.03 o
   0  13  10      214.45      210.41     41.70 o
  -3  14  10       61.81       68.75     31.73 o
  -2  14  10      161.93      171.51     21.15 o
  -1  14  10       63.60       41.31     25.89 o
  -2  15  10       15.97        0.00     25.12 o
  -3   0  11       85.12       16.31    100.04 o
  -1   0  11       24.50        0.00    105.77 o
  -4   1  11       46.45       68.75    121.63 o
  -3   1  11      572.98      482.54     97.20 o
  -2   1  11       76.52      162.91     85.30 o
  -1   1  11      106.51      108.90     78.82 o
   0   1  11        0.06        0.00     74.88 o
  -3   2  11      171.52      222.42     82.23 o
  -2   2  11       15.79       33.27     71.05 o
  -1   2  11       24.81       55.93     75.53 o
   0   2  11       28.96       27.37     47.48 o
  -3   3  11      110.54      100.11     71.47 o
  -2   3  11      218.76      181.10     87.26 o
  -1   3  11       93.06       60.74     78.20 o
   0   3  11       43.30       32.06     28.34 o
  -3   4  11      207.55      243.65     81.63 o
  -2   4  11       82.49      123.52     79.71 o
  -1   4  11      120.47      126.55     25.44 o
   0   4  11        5.61       41.01     83.95 o
  -3   5  11      157.83      114.84     76.41 o
  -2   5  11      196.17      257.82     85.89 o
  -1   5  11      206.63      214.31     40.44 o
   0   5  11        2.16        1.54     65.22 o
  -3   6  11      173.90      133.29    113.92 o
  -2   6  11        4.31       33.93     43.11 o
  -1   6  11       85.15       81.99     19.89 o
  -3   7  11       79.08       26.98     67.41 o
  -2   7  11       43.12       48.40     38.90 o
  -1   7  11       26.75       68.75     20.18 o
  -3   8  11       84.26       63.46     75.80 o
  -2   8  11       18.49       21.46     35.75 o
  -1   8  11       29.14       35.04     28.18 o
  -3   9  11      140.72      226.95    123.39 o
  -2   9  11       25.44       59.51     39.67 o
  -1   9  11        9.62        3.53     35.18 o
 
